# Supplementary material for: Homeostatic status of thyroid hormones and brain water movement as determinant factors in biology of cerebral gliomas: a pilot study using a bioinformatics approach
Source: Front Neurosci. 2024 Feb 27;18:1349421. doi: 10.3389/fnins.2024.1349421 (PMC10927765; doi:10.3389/fnins.2024.1349421)
Supplement: Supplementary file 1 [file Data_Sheet_1.CSV]

	logFC	AveExpr	t	P.Value	adj.P.Val	B	ensembl_gene_id	hgnc_symbol
PBK	653.150.645.553.107	-195.111.281.201.745	634.095.585.548.863	0	0	111.023.311.294.925	ENSG00000168078	PBK
CPXM1	629.240.498.380.021	140.528.342.747.356	77.787.666.390.256	0	0	140.941.867.016.298	ENSG00000088882	CPXM1
TOP2A	626.133.565.277.532	0.403285703	550.370.136.938.168	0	0	926.157.229.715.591	ENSG00000131747	TOP2A
FAM111B	614.808.953.792.809	-236.631.613.554.576	664.232.763.365.867	0	0	117.466.074.614.497	ENSG00000189057	FAM111B
RRM2	605.913.704.312.754	-0.99265166	550.947.591.670.211	0	0	927.365.296.285.113	ENSG00000171848	RRM2
AURKB	604.329.447.681.723	-269.004.162.541.879	629.570.570.713.992	0	0	110.023.168.141.331	ENSG00000178999	AURKB
UBE2C	589.798.745.733.355	-147.153.567.887.714	560.899.069.169.958	0	0	9.495.445.162.878	ENSG00000175063	UBE2C
MELK	589.211.652.232.027	-231.602.245.554.752	629.871.677.416.828	0	0	110.099.874.583.909	ENSG00000165304	MELK
MYBL2	583.714.200.221.944	-148.524.484.115.493	549.747.842.396.013	0	0	924.617.289.051.948	ENSG00000101057	MYBL2
HNRNPCL2	575.696.568.744.287	-361.952.518.220.368	714.061.148.225.703	0	0	12.785.227.963.239	ENSG00000275774	HNRNPCL2
E2F2	572.654.215.081.513	-259.028.252.431.654	687.956.844.297.686	0	0	122.464.393.075.325	ENSG00000007968	E2F2
HNRNPCL1	561.934.019.553.347	-303.236.550.551.746	881.730.500.230.221	0	0	160.720.786.406.722	ENSG00000179172	HNRNPCL1
MKI67	560.991.241.339.584	0.134056009	605.809.188.034.036	0	0	104.904.932.398.262	ENSG00000148773	MKI67
DLGAP5	560.133.357.582.354	-263.372.198.552.427	568.696.688.804.174	0	0	966.680.989.886.911	ENSG00000126787	DLGAP5
GSC	559.448.692.280.994	-342.727.753.677.243	753.039.752.015.411	0	0	135.802.057.315.095	ENSG00000133937	GSC
NDC80	557.307.570.713.698	-185.410.337.986.777	653.646.320.374.241	0	0	115.225.762.046.174	ENSG00000080986	NDC80
ATP5MGL	555.575.737.064.598	-312.334.801.196.949	687.006.235.930.345	0	0	12.224.107.081.463	ENSG00000249222	ATP5MGL
FOXD3-AS1	517.823.817.090.169	-35.059.997.948.063	481.682.611.014.666	0	0	770.484.720.928.053	ENSG00000230798	FOXD3-AS1
HJURP	503.401.010.483.509	-164.026.737.088.204	613.364.594.779.871	0	0	106.530.141.806.631	ENSG00000123485	HJURP
HOXD8	493.169.527.037.497	-303.183.203.290.583	42.175.749.835.153	1.73E-267	2.17E-266	634.187.527.261.772	ENSG00000175879	HOXD8
NEIL3	490.895.016.218.458	-342.934.391.745.156	593.343.607.933.029	0	0	102.091.673.218.315	ENSG00000109674	NEIL3
GSX1	486.171.563.644.676	-18.385.448.441.045	472.394.692.454.119	0	0	749.584.640.706.603	ENSG00000169840	GSX1
TNC	479.904.077.068.624	445.914.762.033.283	614.324.286.405.326	0	0	106.765.282.576.344	ENSG00000041982	TNC
CEP55	478.907.501.347.909	-20.567.384.151.947	615.560.519.964.553	0	0	106.998.534.540.908	ENSG00000138180	CEP55
TROAP	474.729.746.714.311	-163.271.508.051.776	58.327.193.524.336	0	0	999.198.890.678.275	ENSG00000135451	TROAP
ASF1B	472.126.208.749.869	-10.437.841.317.797	644.212.383.920.274	0	0	113.222.513.520.316	ENSG00000105011	ASF1B
MCM10	470.820.131.199.609	-187.266.258.896.289	579.999.992.744.927	0	0	991.913.116.656.404	ENSG00000065328	MCM10
UBD	463.275.748.856.164	-187.218.583.669.529	577.947.146.769.502	0	0	987.365.661.851.867	ENSG00000213886	UBD
C1QL4	455.232.225.138.783	-119.713.156.861.638	470.423.113.353.528	0	0	745.136.268.139.985	ENSG00000186897	C1QL4
CDCA2	447.109.014.666.163	-233.843.878.089.696	58.912.011.124.627	0	0	10.119.497.433.012	ENSG00000184661	CDCA2
DTL	443.202.683.846.832	-0.532819339	686.736.060.231.997	0	0	122.268.745.244.137	ENSG00000143476	DTL
E2F8	441.316.308.459.523	-294.985.991.347.973	605.902.748.679.281	0	0	104.861.526.616.169	ENSG00000129173	E2F8
BIRC5	439.541.280.105.172	0.274606118	484.846.696.282.267	0	0	778.015.301.548.634	ENSG00000089685	BIRC5
CKAP2L	435.618.738.420.011	-125.645.379.563	540.357.170.293.586	0	0	903.570.680.243.663	ENSG00000169607	CKAP2L
KIFC1	433.702.753.829.194	0.408239778	859.631.718.777.126	0	0	156.770.158.654.271	ENSG00000237649	KIFC1
TNF	422.802.989.041.727	-252.161.452.231.504	499.786.574.934.347	0	0	811.765.219.576.946	ENSG00000232810	TNF
C21orf62	418.883.482.373.409	-0.61974116	518.919.726.863.843	0	0	855.309.594.398.709	ENSG00000205929	C21orf62
KIF18B	417.846.853.872.921	0.167765493	651.678.482.557.472	0	0	114.843.493.665.777	ENSG00000186185	KIF18B
KNL1	417.117.878.910.993	-0.285025792	639.799.329.451.341	0	0	112.285.406.466.044	ENSG00000137812	KNL1
BUB1	416.371.955.075.173	0.206324204	569.935.619.767.439	0	0	969.831.970.257.849	ENSG00000169679	BUB1
HNRNPA1P33	415.665.308.618.459	-334.936.953.286.447	537.945.350.299.566	0	0	897.728.553.944.423	ENSG00000213412	HNRNPA1P33
CCL3	413.987.381.946.959	0.776892412	433.101.437.449.816	1.04E-278	1.45E-277	660.054.690.664.846	ENSG00000277632	CCL3
UHRF1	407.677.545.097.863	189.677.926.709.588	796.419.710.355.506	0	0	14.461.693.192.488	ENSG00000276043	UHRF1
CHI3L2	406.830.577.084.532	172.648.675.042.642	317.132.771.170.676	2.08E-166	1.09E-165	401.572.889.503.458	ENSG00000064886	CHI3L2
DLL3	405.974.055.760.783	415.005.666.693.758	539.320.021.778.615	0	0	901.208.076.087.024	ENSG00000090932	DLL3
FOXD3	405.973.823.779.881	-390.805.900.532.633	420.797.364.231.839	1.54E-266	1.92E-265	631.878.374.269.194	ENSG00000187140	FOXD3
CENPF	405.517.201.484.531	142.810.592.080.729	577.737.195.781.579	0	0	987.186.121.278.718	ENSG00000117724	CENPF
CNGA3	401.634.434.509.787	0.299511705	432.612.291.464.403	3.17E-278	4.40E-277	658.966.193.271.704	ENSG00000144191	CNGA3
NMB	397.688.744.476.086	324.508.475.116.425	62.756.341.429.827	0	0	109.649.517.013.305	ENSG00000197696	NMB
TTK	396.453.611.026.954	-114.975.238.139.583	560.748.403.434.187	0	0	949.234.235.336.461	ENSG00000112742	TTK
MDFI	392.555.368.279.165	276.231.360.876.035	584.493.184.385.522	0	0	100.210.873.672.318	ENSG00000112559	MDFI
DEPDC1	390.379.136.422.599	-159.166.741.469.207	428.200.003.095.593	7.38E-274	9.77E-273	648.924.440.500.422	ENSG00000024526	DEPDC1
HASPIN	390.285.342.855.044	-301.670.099.409.659	543.885.895.413.524	0	0	911.140.661.747.157	ENSG00000177602	HASPIN
PPIAL4A	389.193.454.410.682	-218.205.486.638.027	677.139.107.618.787	0	0	120.199.251.555.896	ENSG00000263353	PPIAL4A
UBE2NL	387.506.718.704.739	-28.721.057.402.273	717.336.876.583.415	0	0	128.547.345.883.593	ENSG00000276380	UBE2NL
HOXD9	387.464.033.332.902	-359.888.885.001.322	343.781.841.354.212	1.65E-191	1.06E-190	459.545.477.104.766	ENSG00000128709	HOXD9
APOBEC3B	386.871.538.234.958	-202.453.999.942.062	557.457.199.383.148	0	0	941.741.860.387.765	ENSG00000179750	APOBEC3B
RPL13AP6	385.340.608.319.138	-109.589.250.233.484	775.282.076.248.117	0	0	14.036.535.716.022	ENSG00000234118	RPL13AP6
HOXC4	383.958.297.002.298	-202.434.017.547.934	401.135.017.754.992	3.71E-247	3.89E-246	587.514.802.076.196	ENSG00000198353	HOXC4
EGFR-AS1	382.007.322.117.816	-0.445107242	486.776.880.690.938	0	0	782.399.109.356.211	ENSG00000224057	EGFR-AS1
RPL31P11	381.950.423.303.116	-231.201.959.600.596	651.465.936.147.687	0	0	114.739.855.033.898	ENSG00000213075	RPL31P11
CDK1	379.526.670.058.934	0.944285993	565.747.043.220.736	0	0	960.527.195.471.028	ENSG00000170312	CDK1
BCAN	379.204.732.725.986	905.210.786.585.069	598.016.805.595.515	0	0	103.194.349.861.031	ENSG00000132692	BCAN
SIX1	378.947.770.316.522	-0.377562349	528.130.372.686.412	0	0	876.119.874.398.721	ENSG00000126778	SIX1
MEX3A	377.707.950.581.507	250.949.676.770.026	783.929.006.090.616	0	0	142.153.303.879.517	ENSG00000254726	MEX3A
LINC01602	376.203.586.765.071	-415.524.009.116.471	292.487.078.543.117	7.80E-144	3.40E-143	350.018.515.634.386	ENSG00000205293	LINC01602
GTSE1	376.068.833.227.853	-0.424915331	566.496.558.807.785	0	0	962.126.463.296.972	ENSG00000075218	GTSE1
HOXB7	373.794.105.464.985	-298.310.377.880.542	361.385.489.330.036	2.14E-208	1.59E-207	498.379.407.436.631	ENSG00000260027	HOXB7
FPR3	373.519.555.650.724	-0.743779399	415.295.852.819.597	4.16E-261	4.97E-260	619.614.219.835.533	ENSG00000187474	FPR3
IQGAP3	373.506.239.578.866	-0.201235111	465.068.189.911.759	0	0	732.958.138.056.194	ENSG00000183856	IQGAP3
CDC45	372.701.184.794.366	-117.128.818.294.874	530.429.861.722.331	0	0	881.236.732.725.221	ENSG00000093009	CDC45
CCL4	371.723.843.470.358	0.533086046	422.699.493.364	2.03E-268	2.57E-267	636.397.704.493.224	ENSG00000275302	CCL4
HOXA13	370.373.812.617.029	-425.529.088.304.135	335.832.524.368.628	5.88E-184	3.55E-183	44.216.409.469.925	ENSG00000106031	HOXA13
TNN	368.742.566.283.482	-193.370.748.773.608	571.597.629.190.717	0	0	973.245.102.192.141	ENSG00000120332	TNN
E2F7	367.240.850.977.488	-16.008.712.563.994	433.309.034.137.919	6.49E-279	9.09E-278	660.547.856.606.451	ENSG00000165891	E2F7
ESPL1	366.943.022.549.852	-0.757596873	546.346.105.292.828	0	0	917.058.643.186.637	ENSG00000135476	ESPL1
PAX1	366.817.742.716.889	-333.663.517.861.924	32.462.939.543.042	2.10E-173	1.16E-172	417.960.952.551.114	ENSG00000125813	PAX1
LHX9	366.025.497.097.256	-209.620.082.911.633	32.574.590.922.658	1.88E-174	1.06E-173	420.370.767.112.606	ENSG00000143355	LHX9
NEUROD4	362.898.883.907.879	-396.448.918.784.977	370.452.317.106.783	3.59E-217	2.90E-216	518.462.953.317.866	ENSG00000123307	NEUROD4
CHRNA9	362.470.749.441.492	-390.080.380.450.801	342.212.778.801.585	5.15E-190	3.28E-190	456.090.838.253.708	ENSG00000174343	CHRNA9
CCNB2	361.955.848.940.315	-0.224795504	505.929.381.638.787	0	0	825.911.712.987.822	ENSG00000157456	CCNB2
TMSB15A	361.044.204.175.698	-0.957200214	501.967.989.034.642	0	0	816.887.085.906.451	ENSG00000158164	TMSB15A
VEPH1	360.955.591.222.113	0.693148344	412.836.774.390.634	1.11E-258	1.30E-257	613.982.391.929.636	ENSG00000197415	VEPH1
DPEP1	359.747.953.970.126	-24.214.215.207.058	33.120.792.955.329	1.38E-179	8.03E-180	432.180.628.593.969	ENSG00000015413	DPEP1
HOXD4	359.733.835.662.491	-404.368.608.359.469	346.666.076.907.441	2.92E-194	1.92E-193	465.835.084.762.938	ENSG00000170166	HOXD4
CHST9	358.470.915.791.262	276.857.028.703.735	484.993.529.859.511	0	0	778.213.415.380.924	ENSG00000154080	CHST9
ANKRD22	356.090.864.765.526	-0.673163954	392.771.624.857.145	6.03E-239	5.85E-239	568.642.804.092.107	ENSG00000152766	ANKRD22
HOXD10	355.350.191.137.311	-409.013.941.168.691	307.533.564.641.373	1.56E-157	7.57E-159	381.480.664.163.835	ENSG00000128710	HOXD10
MYC	352.711.280.412.911	288.106.786.030.819	740.968.650.456.884	0	0	133.519.936.152.601	ENSG00000136997	MYC
TNFSF8	352.638.811.695.106	-161.300.971.714.213	480.806.687.510.687	0	0	768.742.192.333.909	ENSG00000106952	TNFSF8
BMP2	352.305.922.892.467	255.163.932.426.092	519.844.711.303.748	0	0	857.352.121.248.028	ENSG00000125845	BMP2
CD300C	351.953.403.052.302	-154.030.652.114.278	508.341.309.472.596	0	0	83.128.180.819.668	ENSG00000167850	CD300C
SGO1	351.806.171.046.497	-109.993.098.989.758	491.526.127.389.643	0	0	793.163.292.619.116	ENSG00000129810	SGO1
VSIG4	351.501.931.906.209	330.854.843.839.678	465.759.216.536.198	0	0	734.328.787.545.099	ENSG00000155659	VSIG4
RPL13AP3	350.233.942.846.704	-161.869.497.707.439	676.123.263.373.566	0	0	120.002.567.038.646	ENSG00000177350	RPL13AP3
KIF20A	350.005.912.408.432	-0.375079671	551.123.203.687.955	0	0	927.795.851.639.728	ENSG00000112984	KIF20A
KIF14	349.994.323.612.222	-0.437702876	534.461.639.423.139	0	0	890.379.598.584.055	ENSG00000118193	KIF14
CRISPLD1	349.665.760.448.357	341.584.672.161.847	593.362.208.336.376	0	0	102.166.256.875.678	ENSG00000121005	CRISPLD1
FOLR2	346.658.702.709.871	163.565.454.368.934	522.827.841.111.346	0	0	864.152.769.522.736	ENSG00000165457	FOLR2
SOX4	345.666.745.832.681	502.927.781.564.882	733.696.955.510.266	0	0	132.031.602.301.993	ENSG00000124766	SOX4
C1QA	343.820.128.763.747	466.366.507.568.373	472.555.567.782.596	0	0	74.974.255.500.462	ENSG00000173372	C1QA
NES	343.536.265.645.538	687.664.429.328.573	728.485.730.884.798	0	0	130.964.576.327.441	ENSG00000132688	NES
SPC25	343.448.678.055.386	0.192766586	568.047.977.381.147	0	0	965.624.889.073.391	ENSG00000152253	SPC25
CCL4L2	341.371.693.666.151	-0.012008702	37.763.946.399.658	3.70E-224	3.18E-223	53.460.362.475.516	ENSG00000276070	CCL4L2
LINC01426	340.460.876.958.651	-346.293.542.612.415	452.944.336.975.143	2.29E-298	3.85E-297	705.038.342.580.108	ENSG00000234380	LINC01426
GPR82	339.926.290.384.226	-212.648.631.178.663	371.218.741.582.019	6.48E-218	5.28E-218	520.284.122.765.096	ENSG00000171657	GPR82
EGFR	339.400.430.006.097	629.080.714.219.929	551.853.987.404.771	0	0	929.297.871.877.125	ENSG00000146648	EGFR
C1QC	337.273.943.911.464	479.774.358.653.321	461.541.008.287.283	6.90E-308	1.23E-305	724.610.371.978.698	ENSG00000159189	C1QC
GPR34	336.686.841.956.693	301.739.044.369.993	505.269.102.549.671	0	0	824.292.080.593.185	ENSG00000171659	GPR34
MMP7	336.615.358.846.907	-352.953.650.915.425	345.963.648.497.768	1.37E-193	8.93E-193	464.325.686.217.498	ENSG00000137673	MMP7
NEK2	335.260.979.103.851	-0.982293838	375.134.272.033.322	1.02E-221	8.55E-221	529.031.689.289.699	ENSG00000117650	NEK2
OR4N2	334.021.007.148.752	-453.580.073.657.311	334.206.220.979.262	2.03E-183	1.21E-181	438.609.399.624.533	ENSG00000176294	OR4N2
SHD	331.920.042.342.957	373.853.965.519.455	430.126.384.744.446	9.16E-276	1.24E-274	653.027.747.059.013	ENSG00000105251	SHD
GRHL3	331.522.177.543.314	0.06823674	434.203.351.124.918	8.45E-280	1.19E-278	662.600.582.638.046	ENSG00000158055	GRHL3
NFIA-AS2	329.178.495.228.266	0.133327179	543.248.550.721.697	0	0	910.167.553.376.293	ENSG00000237928	NFIA-AS2
ADAMTS20	327.123.446.390.089	-332.284.955.018.685	297.895.654.629.822	9.97E-149	4.52E-148	361.265.882.968.438	ENSG00000173157	ADAMTS20
AKR1C4	325.676.020.828.488	-332.663.342.117.734	378.785.787.955.491	2.83E-225	2.45E-224	537.133.373.371.178	ENSG00000198610	AKR1C4
HAS2	324.123.744.316.279	0.646731855	472.484.912.000.804	0	0	749.854.482.946.266	ENSG00000170961	HAS2
HOXD3	323.195.413.323.069	-242.422.073.730.348	296.874.141.584.811	8.43E-149	3.79E-147	359.125.819.990.438	ENSG00000128652	HOXD3
SKA3	322.739.083.593.037	-0.611102712	518.123.580.041.797	0	0	853.501.739.518.854	ENSG00000165480	SKA3
CCDC178	322.327.701.103.989	-150.939.259.373.622	370.361.709.494.158	4.40E-217	3.55E-216	518.376.761.754.188	ENSG00000166960	CCDC178
KIF4A	321.540.477.713.568	0.457217617	501.220.797.199.519	0	0	815.238.964.867.431	ENSG00000090889	KIF4A
CCDC80	321.124.828.978.815	502.101.943.949.936	685.218.692.750.213	0	0	121.968.910.394.889	ENSG00000091986	CCDC80
CLMAT3	320.663.570.251.833	333.802.711.247.444	564.484.886.901.769	0	0	957.615.968.537.742	ENSG00000249035	CLMAT3
NCAPH	319.898.576.265.798	0.103868485	556.876.349.769.821	0	0	940.697.249.842.927	ENSG00000121152	NCAPH
C1orf94	318.976.209.655.262	-0.30078788	621.532.051.352.784	0	0	108.329.293.796.024	ENSG00000142698	C1orf94
LINC00698	318.640.302.237.542	-372.581.675.869.304	36.118.055.110.554	3.37E-208	2.50E-207	497.868.475.356.953	ENSG00000244342	LINC00698
ADAMDEC1	318.067.181.767.422	-350.926.235.304.014	317.415.601.608.354	1.13E-166	5.98E-166	402.484.753.646.326	ENSG00000134028	ADAMDEC1
H4C11	317.934.983.187.568	-181.943.409.834.364	513.869.735.981.511	0	0	843.753.049.557.832	ENSG00000197238	H4C11
AGMO	317.793.103.327.934	-0.215151978	435.907.376.479.607	1.74E-282	2.50E-280	66.648.707.092.534	ENSG00000187546	AGMO
CD44	317.193.007.977.657	543.603.999.277.494	397.414.043.017.965	1.68E-243	1.70E-242	57.867.563.157.566	ENSG00000026508	CD44
BUB1B	316.873.938.276.513	0.070591248	464.516.907.161.297	0	0	731.701.363.409.199	ENSG00000156970	BUB1B
NR5A2	315.814.021.734.126	-204.550.057.205.885	398.736.862.444.655	8.44E-245	8.64E-244	582.090.790.023.159	ENSG00000116833	NR5A2
METTL7B	314.468.004.537.115	138.261.315.138.105	345.609.743.155.344	2.98E-193	1.93E-192	463.383.300.536.853	ENSG00000170439	METTL7B
PCLAF	313.401.213.018.201	-0.175856921	463.801.046.527.192	0.00E+00	7.11E-308	730.069.139.143.069	ENSG00000166803	PCLAF
HOXD11	311.707.589.651.615	-442.371.017.210.437	292.241.116.468.661	1.30E-143	5.65E-143	349.499.292.834.862	ENSG00000128713	HOXD11
BCHE	311.029.233.378.133	45.323.210.448.241	790.198.712.950.369	0	0	14.339.336.163.641	ENSG00000114200	BCHE
SOX11	310.685.845.114.559	331.403.791.374.164	504.604.017.426.033	0	0	822.757.900.385.903	ENSG00000176887	SOX11
LINC02588	310.165.208.479.855	-199.051.057.801.457	487.014.106.639.804	0	0	78.281.069.087.838	ENSG00000257842	LINC02588
HAPLN1	309.584.894.009.176	229.519.340.717.693	37.084.058.875.982	1.51E-217	1.22E-217	519.181.554.844.606	ENSG00000145681	HAPLN1
FCGBP	309.553.321.241.998	425.344.399.316.379	375.223.954.565.632	8.31E-222	7.00E-221	528.786.738.926.512	ENSG00000275395	FCGBP
KIF18A	308.643.310.912.383	-0.768028559	505.163.605.519.604	0	0	82.414.312.752.249	ENSG00000121621	KIF18A
HES6	308.124.386.029.287	573.342.985.048.205	635.538.144.528.555	0	0	111.368.030.640.879	ENSG00000144485	HES6
OSTCP1	308.117.466.744.382	-220.584.934.453.832	777.707.451.867.797	0	0	140.788.501.540.374	ENSG00000243775	OSTCP1
LINC00689	306.786.569.780.174	273.875.636.492.532	314.755.932.625.841	3.34E-164	1.73E-164	396.380.201.280.478	ENSG00000231419	LINC00689
BTBD17	306.234.002.621.957	210.066.747.596.621	449.269.974.026.284	1.00E-294	1.63E-293	696.817.774.859.183	ENSG00000204347	BTBD17
MASP1	305.910.158.120.114	451.852.628.037.072	61.117.896.535.525	0	0	106.072.805.806.188	ENSG00000127241	MASP1
HOXA10-AS	305.670.917.027.531	-414.675.448.526.464	272.041.861.475.719	1.09E-125	4.05E-125	308.351.325.420.187	ENSG00000253187	HOXA10-AS
CDCA7	303.709.973.936.393	129.035.716.598.364	586.332.079.687.613	0	0	100.622.104.955.184	ENSG00000144354	CDCA7
ADAMTS15	302.874.169.606.347	0.691975959	49.487.020.186.411	0	0	800.811.404.189.853	ENSG00000166106	ADAMTS15
FREM3	301.818.065.498.823	-162.683.658.208.329	20.484.983.210.921	4.16E-72	1.01E-70	182.876.278.084.986	ENSG00000183090	FREM3
MMP2	301.128.574.353.138	348.225.079.608.072	601.957.249.945.392	0	0	10.405.683.443.526	ENSG00000087245	MMP2
GOLGA6L2	301.114.811.889.368	-39.245.545.546.849	315.310.520.009.626	1.02E-165	5.32E-164	397.977.116.670.477	ENSG00000174450	GOLGA6L2
TMEM100	301.088.520.622.214	399.075.825.624.876	423.652.398.639	2.32E-269	2.95E-268	638.260.867.877.715	ENSG00000166292	TMEM100
CD24	300.795.010.390.091	380.441.907.315.835	352.227.940.268.652	1.38E-199	9.55E-199	477.678.873.712.245	ENSG00000272398	CD24
HPGDS	300.793.936.232.506	0.69461943	446.989.233.467.586	1.83E-293	2.90E-291	691.719.477.647.701	ENSG00000163106	HPGDS
DDIAS	300.358.941.609.987	-0.405103751	639.200.799.974.804	0	0	11.215.194.417.371	ENSG00000165490	DDIAS
C1QTNF5	300.212.524.750.918	415.390.565.769.277	700.039.414.066.903	0	0	125.077.181.649.594	ENSG00000223953	C1QTNF5
TLR7	300.124.219.030.946	108.037.936.584.245	418.925.784.668.987	1.08E-264	1.33E-263	627.789.895.447.066	ENSG00000196664	TLR7
TKTL1	300.038.208.405.104	-142.940.896.286.388	369.499.929.585.728	3.01E-216	2.41E-215	516.454.479.761.876	ENSG00000007350	TKTL1
CENPA	299.956.430.436.763	-0.413563957	716.047.354.223.236	0	0	128.371.501.385.585	ENSG00000115163	CENPA
FAM180A	299.311.457.130.547	-266.121.447.757.916	352.090.942.486.303	1.87E-199	1.29E-198	477.834.334.111.743	ENSG00000189320	FAM180A
HOXA10	299.299.883.687.704	-306.494.797.436.628	237.462.882.021.394	1.67E-96	4.94E-96	241.305.154.498.758	ENSG00000253293	HOXA10
C1QB	299.179.577.787.357	513.440.394.385.827	385.144.354.216.203	1.76E-232	1.61E-230	551.004.371.272.071	ENSG00000173369	C1QB
CYP19A1	299.007.360.694.851	-183.841.988.543.771	372.358.917.228.259	5.06E-219	4.17E-218	522.832.830.424.627	ENSG00000137869	CYP19A1
TPX2	298.964.432.113.369	208.234.512.624.685	494.700.272.302.408	0	0	800.356.046.927.612	ENSG00000088325	TPX2
LRRC55	298.795.102.709.633	251.571.439.354.785	372.041.339.854.759	1.03E-218	8.45E-219	52.184.039.300.201	ENSG00000183908	LRRC55
CRYBB1	298.318.994.023.511	-0.893738847	432.361.486.293.161	5.62E-278	7.77E-277	658.410.191.185.972	ENSG00000100122	CRYBB1
BPIFB2	298.057.563.555.232	-388.776.232.486.284	31.413.297.157.306	1.26E-163	6.49E-163	395.471.250.842.584	ENSG00000078898	BPIFB2
ESM1	298.044.756.668.826	-256.283.878.724.315	251.077.816.097.605	9.55E-108	3.08E-107	267.102.016.388.525	ENSG00000164283	ESM1
TIMP4	297.690.707.306.582	381.253.749.631.875	48.360.176.324.227	0	0	774.954.104.065.701	ENSG00000157150	TIMP4
WBP11P1	297.258.923.630.588	-0.470093549	656.845.308.960.202	0	0	115.935.655.093.736	ENSG00000260389	WBP11P1
GBX2	296.558.183.714.959	-0.26140062	285.584.626.916.414	1.21E-137	4.98E-137	335.654.954.337.189	ENSG00000168505	GBX2
CENPM	294.997.371.655.224	-0.371620454	577.701.413.568.146	0	0	987.017.235.577.949	ENSG00000100162	CENPM
ADGRE1	293.233.203.392.123	-255.686.082.595.059	29.198.825.522.049	2.19E-143	9.53E-143	348.983.726.209.595	ENSG00000174837	ADGRE1
PCDHB9	292.601.381.257.948	240.030.858.851.776	746.885.746.988.424	0	0	13.472.233.566.221	ENSG00000177839	PCDHB9
PLVAP	291.660.437.765.704	159.384.747.233.272	537.705.302.440.513	0	0	897.710.110.276.105	ENSG00000130300	PLVAP
CLEC4F	291.537.375.070.294	-200.351.492.324.777	3.386.549.453.876	1.24E-187	7.63E-186	448.372.660.483.772	ENSG00000152672	CLEC4F
SIGLEC7	290.569.343.487.933	-117.001.375.484.672	382.990.763.333.035	2.24E-229	2.00E-228	546.642.927.060.835	ENSG00000168995	SIGLEC7
NTN1	290.294.947.092.145	485.754.664.417.496	697.751.522.258.805	0	0	124.597.114.769.556	ENSG00000065320	NTN1
SIGLEC8	289.962.094.248.048	214.606.576.405.233	40.664.689.390.852	1.40E-252	1.53E-251	599.821.537.308.889	ENSG00000105366	SIGLEC8
C1QL1	289.138.748.430.178	514.887.166.039.555	472.192.689.013.957	0	0	748.877.885.519.009	ENSG00000131094	C1QL1
NDST4	289.048.370.495.787	-272.833.065.219.977	289.729.943.518.295	2.36E-141	1.00E-140	344.321.678.033.058	ENSG00000138653	NDST4
GSDMA	288.782.516.930.043	-345.732.877.611.297	334.325.959.111.335	1.57E-183	9.34E-182	438.919.378.930.206	ENSG00000167914	GSDMA
MFAP2	288.194.282.975.545	-123.421.046.892.121	37.824.161.450.172	9.59E-225	8.26E-224	535.992.214.186.522	ENSG00000117122	MFAP2
SPATA3-AS1	287.748.222.909.136	-216.427.761.267.467	476.086.723.929.553	0	0	757.923.412.211.011	ENSG00000238062	SPATA3-AS1
RPL13AP20	287.320.359.747.607	19.996.677.865.922	679.146.181.822.832	0	0	1.206.962.939.337	ENSG00000234498	RPL13AP20
CALCRL	286.338.064.611.107	471.841.704.992.679	605.063.966.570.046	0	0	104.732.110.488.031	ENSG00000064989	CALCRL
CYP27C1	285.628.100.304.698	-113.253.036.158.519	35.491.895.739.018	3.61E-202	2.54E-201	484.077.784.129.925	ENSG00000186684	CYP27C1
FERMT1	284.609.160.279.504	320.623.428.400.648	380.955.308.971.358	2.17E-227	1.91E-226	541.730.870.403.838	ENSG00000101311	FERMT1
LILRB4	284.577.502.824.877	288.609.367.256.755	443.977.463.798.615	1.76E-289	2.73E-288	684.673.870.128.676	ENSG00000186818	LILRB4
CACNG6	284.294.962.942.047	-125.023.334.265.172	390.607.927.983.685	7.95E-237	7.57E-236	563.773.147.735.807	ENSG00000130433	CACNG6
ABCC6P2	284.191.385.740.624	-218.946.817.097.022	484.275.503.158.077	0	0	77.654.852.728.674	ENSG00000255277	ABCC6P2
ANGPTL2	284.154.273.856.798	522.120.948.686.129	55.151.251.593.056	0	0	928.509.852.995.175	ENSG00000136859	ANGPTL2
CD180	283.795.565.866.092	0.070645188	454.314.217.432.671	1.00E-299	1.70E-298	708.439.063.539.564	ENSG00000134061	CD180
CLSPN	282.347.067.384.111	-0.746709236	400.787.027.059.591	8.15E-247	8.51E-246	586.743.536.846.537	ENSG00000092853	CLSPN
SLC6A10P	281.470.465.319.845	-0.689237234	595.637.261.260.772	0	0	102.658.832.400.064	ENSG00000214617	SLC6A10P
SRPX	280.819.007.301.018	353.045.534.839.407	482.297.580.905.765	0	0	772.005.471.700.132	ENSG00000101955	SRPX
CDC25C	280.454.740.193.119	-108.227.097.388.371	476.322.162.952.189	0	0	758.565.541.414.902	ENSG00000158402	CDC25C
PDCD1LG2	280.453.775.193.392	-10.264.659.051.212	395.517.403.593.472	1.22E-242	1.21E-240	574.842.002.845.417	ENSG00000197646	PDCD1LG2
ADAMTS12	280.210.211.732.224	-0.031024746	427.436.351.841.175	4.20E-275	5.52E-272	647.199.787.029.124	ENSG00000151388	ADAMTS12
TMEM119	279.775.940.859.892	254.572.938.093.464	426.658.763.087.863	2.47E-272	3.22E-271	645.243.510.008.572	ENSG00000183160	TMEM119
EBI3	279.603.987.360.509	0.304631632	447.149.374.936.229	1.27E-292	2.02E-291	692.099.151.450.228	ENSG00000105246	EBI3
LAPTM5	279.574.434.334.963	549.020.722.946.167	391.457.911.932.858	1.17E-237	1.12E-236	565.211.605.771.232	ENSG00000162511	LAPTM5
GAPT	279.263.541.530.562	-125.596.782.363.301	325.443.390.078.344	3.62E-174	2.02E-173	419.698.238.354.399	ENSG00000175857	GAPT
RNASE6	279.070.172.285.888	150.613.490.837.366	431.221.890.669.007	7.55E-277	1.03E-275	655.733.960.221.419	ENSG00000169413	RNASE6
IQGAP2	278.763.013.292.699	146.330.151.068.967	452.769.196.244.874	3.41E-299	5.72E-297	704.856.843.503.081	ENSG00000145703	IQGAP2
C16orf54	278.173.480.063.667	-20.837.993.506.496	42.058.046.731.723	2.52E-266	3.13E-265	631.567.144.657.853	ENSG00000185905	C16orf54
SPSB4	277.844.606.266.824	134.515.137.032.069	575.026.967.173.241	0	0	981.172.733.232.465	ENSG00000175093	SPSB4
EVA1A	277.466.149.426.478	-163.818.066.662.184	360.074.410.947.507	3.93E-207	2.87E-206	49.549.718.434.468	ENSG00000115363	EVA1A
LRRC25	277.137.849.795.441	0.359562207	447.279.539.011.406	9.42E-293	1.50E-291	692.394.657.798.374	ENSG00000175489	LRRC25
SELL	277.128.261.113.936	328.931.846.165.188	33.964.497.322.267	1.42E-187	8.84E-187	450.088.489.604.334	ENSG00000188404	SELL
CBX2	277.117.049.807.398	0.963663562	630.982.362.954.741	0	0	110.391.958.309.516	ENSG00000173894	CBX2
STRA6	276.108.516.663.898	-11.868.775.517.383	394.035.519.287.417	3.47E-241	3.41E-239	571.498.670.461.406	ENSG00000137868	STRA6
MAFB	275.056.253.958.572	355.769.487.510.376	557.910.668.681.777	0	0	942.915.178.336.953	ENSG00000204103	MAFB
MFRP	274.931.523.821.274	384.831.859.369.668	63.525.059.964.387	0	0	111.310.326.008.899	ENSG00000235718	MFRP
CXCL9	274.783.190.450.516	-153.953.615.475.691	289.064.609.719.905	9.31E-141	3.95E-140	342.905.274.899.766	ENSG00000138755	CXCL9
TLR8	274.516.275.560.069	-144.276.125.871.001	341.544.761.212.189	2.23E-189	1.41E-188	454.677.438.776.514	ENSG00000101916	TLR8
POTEF	273.960.264.547.408	12.829.066.751.355	857.662.979.598.017	0	0	156.415.317.733.931	ENSG00000196604	POTEF
HOXA11	273.834.073.776.217	-464.409.566.034.107	286.083.638.885.575	4.33E-138	1.79E-137	336.809.111.050.154	ENSG00000005073	HOXA11
EIF4EBP1	273.801.123.205.546	277.123.408.564.777	672.009.928.801.129	0	0	119.185.942.127.951	ENSG00000187840	EIF4EBP1
PRPH	273.118.139.288.323	0.825745727	387.974.187.981.794	3.01E-234	2.81E-233	557.766.679.294.391	ENSG00000135406	PRPH
TNFRSF12A	272.908.820.296.404	197.033.290.712.039	335.974.092.490.971	4.32E-184	2.61E-184	442.242.483.311.673	ENSG00000006327	TNFRSF12A
F2RL1	272.904.665.631.741	0.074659299	330.106.745.278.354	1.50E-178	8.70E-178	429.699.497.422.777	ENSG00000164251	F2RL1
FCMR	272.613.984.725.239	-109.197.633.200.298	451.489.370.273.398	6.33E-297	1.05E-296	701.978.513.853.691	ENSG00000162894	FCMR
SLC14A2	272.120.652.516.826	-23.114.058.479.684	352.646.899.416.897	5.49E-200	3.80E-199	479.067.326.070.932	ENSG00000132874	SLC14A2
OLFML3	271.772.686.071.338	315.016.284.606.105	515.103.533.475.509	0	0	846.576.506.146.861	ENSG00000116774	OLFML3
VAX2	270.836.632.595.592	116.193.974.120.901	399.610.128.689.068	1.17E-246	1.21E-244	583.993.575.417.956	ENSG00000116035	VAX2
SNORD3B-2	270.010.206.433.739	-28.851.279.584.656	373.621.847.061.083	3.00E-220	2.50E-219	525.610.265.286.577	ENSG00000262074	SNORD3B-2
TMEM37	269.979.254.495.484	-0.220052766	493.986.096.221.823	0	0	7.987.930.798.442	ENSG00000171227	TMEM37
IGFBP2	269.862.447.246.633	317.366.109.807.571	293.251.345.132.887	1.59E-144	6.97E-144	351.053.672.588.415	ENSG00000115457	IGFBP2
KCNQ1	269.557.374.404.541	156.269.644.014.928	598.066.085.265.472	0	0	103.209.498.961.822	ENSG00000053918	KCNQ1
S100A3	269.515.196.731.366	-174.435.899.640.776	291.760.686.583.699	3.52E-143	1.52E-142	348.485.201.059.901	ENSG00000188015	S100A3
HLA-DQA2	269.331.873.864.219	0.327104148	270.969.042.182.509	9.35E-125	3.46E-124	305.966.481.231.833	ENSG00000237541	HLA-DQA2
C3	269.300.791.345.464	67.482.087.470.176	324.621.637.778.529	2.13E-173	1.18E-172	417.342.121.241.828	ENSG00000125730	C3
PTPRZ1	268.790.822.822.506	873.900.580.205.088	48.560.812.835.603	0	0	779.566.693.133.155	ENSG00000106278	PTPRZ1
XPNPEP2	268.556.371.491.522	-239.695.894.894.483	472.144.904.034.317	0	0	748.911.503.034.661	ENSG00000122121	XPNPEP2
ADAMTS6	267.232.940.183.503	159.175.111.599.116	547.690.437.597.287	0	0	920.146.378.947.327	ENSG00000049192	ADAMTS6
CCR1	267.097.238.508.737	150.588.675.243.773	385.957.909.804.561	2.82E-232	2.59E-231	553.167.438.691.091	ENSG00000163823	CCR1
SKA1	266.490.867.238.563	-0.930291651	367.093.156.599.308	6.48E-214	5.06E-214	511.084.479.985.737	ENSG00000154839	SKA1
FAM177B	266.259.103.489.173	-172.122.604.584.842	397.493.115.116.794	1.41E-243	1.42E-242	57.929.082.099.537	ENSG00000197520	FAM177B
USP41	266.150.438.228.975	-0.987459472	6.056.348.017.117	0	0	104.847.803.386.458	ENSG00000161133	USP41
CD84	265.876.499.902.303	220.778.232.732.909	433.520.892.021.101	4.00E-279	5.62E-278	660.907.528.930.381	ENSG00000066294	CD84
CD86	265.710.938.451.101	165.552.692.022.357	404.156.309.246.838	3.96E-250	4.26E-249	594.234.890.751.536	ENSG00000114013	CD86
SERPINA3	265.666.941.334.066	551.881.188.941.123	222.485.429.264.426	1.48E-84	4.01E-84	212.953.241.822.069	ENSG00000196136	SERPINA3
MSTN	264.815.928.971.475	171.141.508.512.111	375.811.470.008.362	2.23E-222	1.89E-221	530.372.511.411.427	ENSG00000138379	MSTN
EGR2	264.736.178.377.838	189.111.560.627.784	33.312.278.891.612	2.15E-181	1.27E-180	436.050.564.313.762	ENSG00000122877	EGR2
SIGLEC14	264.407.758.731.187	0.022245069	366.238.887.516.645	4.35E-213	3.38E-212	509.144.350.418.117	ENSG00000254415	SIGLEC14
TNFAIP8L2	262.620.771.102.593	0.561165835	499.547.590.530.125	0	0	811.439.862.812.359	ENSG00000163154	TNFAIP8L2
UBE2E1-AS1	262.301.390.798.968	-217.648.806.802.193	504.692.831.290.367	0	0	822.897.318.055.563	ENSG00000223791	UBE2E1-AS1
HOXA7	262.202.562.081.789	-331.195.297.823.913	183.501.997.983.242	7.85E-57	1.70E-55	147.972.187.245.265	ENSG00000122592	HOXA7
ABI3	262.048.589.473.103	226.097.302.793.802	467.555.207.842.755	0	0	738.518.985.397.806	ENSG00000108798	ABI3
HLA-DQB2	261.960.812.974.769	-0.163497574	298.167.225.533.507	5.65E-150	2.56E-148	361.703.417.302.782	ENSG00000232629	HLA-DQB2
CDKN2A	261.770.597.809.692	122.007.695.112.855	359.010.381.020.055	4.17E-207	3.03E-205	492.986.333.536.064	ENSG00000147889	CDKN2A
MS4A4A	261.529.785.736.765	152.430.006.731.277	379.284.029.831.206	9.25E-226	8.03E-225	538.175.581.408.222	ENSG00000110079	MS4A4A
TASL	261.309.032.355.819	-0.376111015	395.672.478.066.568	8.61E-242	8.56E-241	5.751.836.824.311	ENSG00000120280	TASL
HOXA-AS3	260.133.007.368.079	-328.997.586.709.547	182.485.674.649.333	3.91E-55	8.43E-55	146.370.251.456.056	ENSG00000254369	HOXA-AS3
MS4A7	260.026.405.830.899	278.066.029.287.471	411.011.402.814.627	7.00E-257	8.05E-256	609.654.542.447.767	ENSG00000166927	MS4A7
KIF23	259.819.894.335.316	0.268720421	452.581.766.714.124	5.24E-299	8.76E-297	704.486.809.633.521	ENSG00000137807	KIF23
RHOH	259.384.417.534.941	-134.057.099.597.128	36.982.431.538.808	1.46E-216	1.17E-216	517.177.839.325.756	ENSG00000168421	RHOH
MMP14	257.953.255.710.439	407.051.063.296.815	470.101.255.608.755	0	0	744.153.397.054.419	ENSG00000157227	MMP14
KIF11	257.384.587.856.255	206.581.176.157.917	627.070.260.713.131	0	0	109.546.379.569.927	ENSG00000138160	KIF11
PRR11	257.039.496.462.999	136.064.213.385.666	6.818.759.440.174	0	0	121.269.176.566.085	ENSG00000068489	PRR11
VCAN	256.520.186.126.944	665.698.558.261.808	549.556.898.045.931	0	0	924.134.128.886.524	ENSG00000038427	VCAN
CYTL1	256.296.273.147.836	0.507840457	367.637.677.612.937	1.92E-215	1.51E-213	512.229.592.969.467	ENSG00000170891	CYTL1
L3MBTL4-AS1	256.015.077.323.189	-181.662.156.407.959	374.655.467.818.735	2.97E-221	2.49E-220	527.962.986.381.386	ENSG00000264707	L3MBTL4-AS1
ERCC6L	255.632.257.961.803	-177.575.861.114.658	355.875.922.957.763	4.34E-203	3.08E-202	486.202.214.916.542	ENSG00000186871	ERCC6L
P2RY8	255.491.555.581.135	-138.700.027.262.805	342.163.513.220.078	5.74E-190	3.65E-189	456.030.879.711.147	ENSG00000182162	P2RY8
CDCA5	254.863.807.425.513	145.988.141.798.784	511.105.549.279.726	0	0	837.640.265.957.489	ENSG00000146670	CDCA5
STC2	254.708.018.100.156	166.867.100.825.652	382.823.225.653.653	3.26E-229	2.91E-228	54.610.594.043.399	ENSG00000113739	STC2
CD68	254.556.440.273.044	446.160.881.600.851	489.903.522.927.757	0	0	789.244.466.888.622	ENSG00000129226	CD68
BEST3	254.041.131.196.104	26.679.054.921.838	38.107.034.795.374	1.68E-227	1.48E-226	542.053.923.460.635	ENSG00000127325	BEST3
IL2RA	254.018.133.542.748	-368.291.171.623.088	259.999.185.124.471	2.71E-115	9.30E-115	284.477.808.670.446	ENSG00000134460	IL2RA
CCL8	253.494.947.786.465	-322.500.958.955.678	261.418.137.895.322	1.66E-116	5.74E-116	287.254.504.445.249	ENSG00000108700	CCL8
SNORD3B-1	253.449.515.041.051	-262.120.358.452.637	358.226.748.692.197	2.37E-205	1.71E-204	49.138.570.743.693	ENSG00000265185	SNORD3B-1
CLECL1	252.790.158.003.136	-286.345.363.766.192	29.437.276.576.116	1.55E-145	6.83E-145	353.933.285.937.085	ENSG00000184293	CLECL1
KIF2C	252.556.660.231.024	0.940814605	442.409.419.196.971	6.30E-289	9.63E-288	681.270.405.154.866	ENSG00000142945	KIF2C
HIF1A-AS1	251.197.481.088.096	0.533667474	557.041.159.674.745	0	0	941.080.974.217.724	ENSG00000258777	HIF1A-AS1
FCRLA	251.167.429.571.003	-160.002.440.549.463	325.990.260.176.338	1.11E-174	6.24E-174	420.891.417.203.287	ENSG00000132185	FCRLA
SUCNR1	251.024.863.075.097	-188.150.900.037.527	315.235.048.107.237	1.20E-164	6.24E-164	397.833.363.036.142	ENSG00000198829	SUCNR1
RNASE3	250.718.401.160.701	-304.222.135.030.419	289.657.806.589.482	2.73E-141	1.17E-140	344.178.317.894.156	ENSG00000169397	RNASE3
MSR1	250.506.381.749.612	278.730.368.193.093	320.776.292.005.579	8.40E-170	4.54E-169	409.263.778.561.148	ENSG00000038945	MSR1
TP53	250.274.877.748.306	406.674.788.779.092	7.141.917.514.842	0	0	128.018.458.221.199	ENSG00000141510	TP53
FOXM1	250.007.502.938.768	26.135.755.033.453	466.498.033.943.831	0	0	736.077.035.757.708	ENSG00000111206	FOXM1
RAD51	249.800.749.721.508	-0.370141564	484.675.980.625.552	0	0	777.614.480.419.265	ENSG00000051180	RAD51
TSKU	249.563.398.513.729	241.812.502.353.959	677.237.324.567.169	0	0	120.293.170.762.808	ENSG00000182704	TSKU
SATB2-AS1	249.513.927.771.321	-0.883266667	262.787.147.519.543	1.11E-117	3.88E-117	289.819.488.469.501	ENSG00000225953	SATB2-AS1
LEFTY2	249.304.354.416.301	-0.994171303	321.179.985.997.437	3.53E-170	1.91E-169	41.051.797.773.443	ENSG00000143768	LEFTY2
OR7A5	248.847.842.338.799	-179.124.626.337.247	307.242.341.125.783	2.88E-157	1.40E-156	380.867.432.463.754	ENSG00000188269	OR7A5
F2RL2	248.740.087.841.313	-212.785.257.620.097	23.748.026.241.178	1.62E-96	4.79E-96	241.288.168.515.661	ENSG00000164220	F2RL2
FST	248.615.885.688.251	-0.681076973	351.534.260.326.426	6.40E-199	4.39E-198	476.594.034.137.327	ENSG00000134363	FST
SPC24	248.501.263.349.727	0.573371944	498.778.651.840.313	0	0	80.969.358.731.248	ENSG00000161888	SPC24
DCX	247.672.465.318.626	379.261.079.507.623	332.602.683.784.527	6.65E-181	3.91E-181	434.681.005.455.582	ENSG00000077279	DCX
SLC18A1	247.662.337.150.593	-313.411.582.165.927	280.246.570.438.998	6.68E-133	2.66E-132	32.490.977.995.889	ENSG00000036565	SLC18A1
SPINK8	247.464.788.580.989	-209.535.830.871.687	327.589.649.862.127	3.50E-176	1.99E-175	424.352.451.991.377	ENSG00000229453	SPINK8
SIGLEC10	246.677.559.640.503	251.109.218.642.977	41.499.975.464.085	8.15E-261	9.72E-260	618.740.982.914.368	ENSG00000142512	SIGLEC10
PZP	246.526.534.505.806	160.238.478.308.233	412.783.938.007.854	1.25E-258	1.46E-257	613.804.778.200.712	ENSG00000126838	PZP
PTAFR	246.368.401.397.233	235.721.366.540.711	441.828.697.381.166	2.37E-287	3.60E-286	679.831.980.462.616	ENSG00000169403	PTAFR
RIMBP3C	246.254.242.542.762	-172.079.918.539.726	371.940.649.977.493	1.29E-218	1.06E-217	52.189.895.706.886	ENSG00000183246	RIMBP3C
ITGB2	245.222.853.420.141	447.649.166.223.457	396.018.231.153.791	3.94E-242	3.93E-241	575.526.903.545.763	ENSG00000160255	ITGB2
SFRP2	245.174.634.369.922	270.882.682.005.814	231.045.930.210.514	2.50E-91	7.14E-91	228.783.279.491.518	ENSG00000145423	SFRP2
POTEJ	245.145.415.744.759	15.225.109.591.731	811.537.786.992.406	0	0	147.568.959.515.012	ENSG00000222038	POTEJ
SLCO5A1	244.955.376.251.349	0.348874695	338.975.813.340.229	6.15E-187	3.79E-188	448.973.102.380.948	ENSG00000137571	SLCO5A1
SRPX2	244.650.058.949.004	0.278904387	317.642.295.265.881	6.98E-167	3.68E-166	402.852.069.332.932	ENSG00000102359	SRPX2
ANKFN1	244.218.656.292.111	142.888.034.955.776	458.500.711.117.628	7.12E-306	1.24E-302	717.937.635.743.425	ENSG00000153930	ANKFN1
HSF2BP	244.183.082.570.981	-0.107881532	484.849.467.512.972	0	0	77.801.683.169.474	ENSG00000160207	HSF2BP
CD1D	243.706.832.424.894	-1.334.591.582.187	37.468.786.173.516	2.76E-221	2.32E-220	528.039.177.366.047	ENSG00000158473	CD1D
OLIG2	243.455.247.201.566	598.775.976.906.501	390.171.420.988.749	2.13E-236	2.02E-235	562.300.652.300.266	ENSG00000205927	OLIG2
GAS2L3	243.140.437.787.733	0.575102657	398.199.278.398.196	2.85E-244	2.90E-243	580.851.728.448.321	ENSG00000139354	GAS2L3
LINC01206	242.945.375.192.041	-271.882.728.847.641	287.087.332.512.243	5.49E-139	2.29E-138	338.883.348.044.692	ENSG00000242512	LINC01206
HOXD13	242.909.363.628.206	-440.535.815.717.993	231.288.399.862.824	1.60E-91	4.57E-91	229.918.969.711.576	ENSG00000128714	HOXD13
CSF1R	242.897.070.522.037	549.824.238.273.623	372.139.189.889.684	8.27E-219	6.80E-218	521.810.264.803.886	ENSG00000182578	CSF1R
RAB42	242.457.421.457.778	-0.89531736	365.784.403.769.093	1.20E-212	9.26E-212	5.081.712.395.037	ENSG00000188060	RAB42
VIPR2	242.344.983.467.011	329.712.334.021.569	272.966.349.094.455	1.69E-126	6.36E-126	309.574.209.500.051	ENSG00000106018	VIPR2
LFNG	242.324.955.499.379	491.625.878.179.027	5.122.843.378.103	0	0	840.057.915.457.953	ENSG00000106003	LFNG
SOX8	242.158.040.648.493	724.753.242.481.904	350.672.424.731.618	4.29E-198	2.91E-197	474.193.715.482.811	ENSG00000005513	SOX8
CENPI	242.108.665.934.027	-0.463441505	573.817.752.453.252	0	0	978.379.292.342.965	ENSG00000102384	CENPI
FCGR1A	241.966.505.202.647	253.134.942.896.808	362.157.705.953.216	3.84E-209	2.87E-208	499.821.375.514.515	ENSG00000150337	FCGR1A
LHFPL3	240.935.751.221.063	371.218.827.645.312	347.178.567.601.726	9.46E-195	6.24E-194	466.554.994.016.304	ENSG00000187416	LHFPL3
HLA-DRA	240.346.247.556.956	601.568.442.327.958	287.402.751.611.395	2.87E-139	1.20E-138	338.778.385.669.156	ENSG00000204287	HLA-DRA
TFAP2A	239.988.072.528.091	0.744312758	338.784.630.757.754	9.35E-187	5.76E-186	448.521.866.136.284	ENSG00000137203	TFAP2A
CETP	239.956.280.224.844	-0.840929963	410.250.384.250.711	3.94E-256	4.49E-255	608.169.082.542.359	ENSG00000087237	CETP
RTKN2	239.891.170.288.184	0.777104749	34.861.183.620.897	4.03E-196	2.69E-195	470.062.872.124.442	ENSG00000182010	RTKN2
PHLDA1	239.632.980.807.705	644.228.950.064.444	634.484.781.442.941	0	0	111.139.566.863.851	ENSG00000139289	PHLDA1
HS3ST3A1	239.170.619.563.224	-250.419.913.703.829	297.344.231.208.628	3.16E-148	1.43E-147	360.111.559.418.305	ENSG00000153976	HS3ST3A1
RGS18	238.647.655.419.392	0.332004564	375.549.709.096.643	4.00E-222	3.39E-221	529.914.723.499.023	ENSG00000150681	RGS18
PABPC3	238.596.462.008.148	330.029.802.910.306	6.713.352.174.397	0	0	119.041.006.954.557	ENSG00000151846	PABPC3
SPARC	238.487.795.176.289	100.889.504.002.755	364.405.400.611.502	2.58E-211	1.97E-210	504.799.218.633.407	ENSG00000113140	SPARC
C10orf55	238.313.324.829.782	-131.583.205.528.185	334.863.760.414.993	4.85E-183	2.91E-182	440.103.348.446.467	ENSG00000222047	C10orf55
STON1-GTF2A1L	238.274.247.192.128	14.909.696.605.607	379.806.357.930.835	2.86E-227	2.50E-225	539.356.356.490.858	ENSG00000068781	STON1-GTF2A1L
TNFSF18	238.242.827.990.506	-0.883373541	355.646.592.990.196	7.21E-203	5.10E-202	485.681.809.053.862	ENSG00000120337	TNFSF18
SAMD9	238.148.048.576.639	244.763.556.627.599	506.508.472.527.933	0	0	827.155.701.734.687	ENSG00000205413	SAMD9
HNF4G	238.035.487.038.854	0.302813786	47.707.854.140.873	0	0	760.328.566.470.366	ENSG00000164749	HNF4G
CENPK	237.931.031.802.548	0.290463112	414.655.203.231.625	1.78E-260	2.12E-259	618.142.364.004.346	ENSG00000123219	CENPK
FZD2	237.698.409.945.058	0.61890193	364.471.695.404.917	2.23E-211	1.70E-210	505.174.799.861.896	ENSG00000180340	FZD2
SOWAHD	237.678.864.647.627	-146.280.612.374.357	393.736.958.010.987	6.82E-240	6.67E-239	570.821.078.814.911	ENSG00000187808	SOWAHD
MTHFD2	236.970.531.421.702	459.002.541.758.555	49.155.617.385.869	0	0	792.992.865.787.157	ENSG00000065911	MTHFD2
INAVA	236.207.563.717.366	143.140.825.762.505	441.974.392.276.112	1.70E-287	2.59E-286	680.249.398.024.648	ENSG00000163362	INAVA
ZNF670-ZNF695	236.116.437.013.761	-203.684.779.747.967	444.385.134.854.206	6.95E-290	1.08E-288	685.717.435.905.101	ENSG00000135747	ZNF670-ZNF695
SOX3	235.906.658.902.274	0.844866429	345.791.617.933.845	2.00E-193	1.30E-192	463.857.348.343.312	ENSG00000134595	SOX3
IGSF6	235.182.562.746.654	191.999.044.627.192	475.883.951.966.902	0	0	757.540.479.802.474	ENSG00000140749	IGSF6
LINC01235	235.127.550.595.202	0.368773233	315.205.714.612.566	1.28E-164	6.65E-164	397.640.801.001.204	ENSG00000270547	LINC01235
GNAS-AS1	234.980.033.643.454	-0.971484669	222.358.575.574.825	1.86E-84	5.03E-84	213.482.631.146.592	ENSG00000235590	GNAS-AS1
NKX2-5	234.838.624.567.956	-373.196.789.346.376	208.524.426.850.641	7.51E-74	1.87E-73	189.344.144.404.953	ENSG00000183072	NKX2-5
SASH3	234.653.747.401.777	205.978.796.488.635	414.517.289.523.764	2.44E-261	2.90E-259	617.696.818.606.787	ENSG00000122122	SASH3
FCGR1CP	234.565.830.945.467	121.266.126.697.197	350.272.714.449.715	1.04E-197	7.01E-197	473.678.680.902.365	ENSG00000265531	FCGR1CP
DDR1	234.501.040.476.391	80.427.797.400.268	48.941.201.395.333	0	0	788.181.159.516.887	ENSG00000204580	DDR1
POTEI	234.047.046.996.169	130.525.247.426.957	724.777.449.370.113	0	0	130.199.080.769.035	ENSG00000196834	POTEI
F5	234.041.484.872.715	123.554.189.692.058	265.430.761.788.313	5.91E-120	2.11E-119	294.824.761.285.599	ENSG00000198734	F5
MXRA5	233.987.350.257.033	113.506.296.738.265	35.788.629.571.793	5.05E-205	3.63E-205	490.509.925.393.143	ENSG00000101825	MXRA5
NAPSB	233.870.037.516.347	152.793.804.924.358	289.762.629.031.545	2.20E-141	9.39E-141	344.066.221.335.179	ENSG00000131401	NAPSB
CXCL10	233.402.104.161.135	-0.633315721	18.400.908.904.651	3.51E-56	7.62E-56	148.514.137.907.428	ENSG00000169245	CXCL10
JMJD1C-AS1	233.326.730.511.627	-0.657278757	487.743.765.603.452	0	0	784.578.679.744.417	ENSG00000272767	JMJD1C-AS1
HPSE	233.306.773.597.199	115.797.595.197.854	451.875.594.325.848	2.62E-297	4.37E-296	702.845.539.591.613	ENSG00000173083	HPSE
FOXG1	233.285.308.311.226	378.304.418.500.659	16.087.618.233.632	5.60E-42	1.07E-40	112.962.980.107.772	ENSG00000176165	FOXG1
PCDHB8	233.255.396.564.782	0.152952444	478.679.217.187.425	0	0	763.973.770.773.668	ENSG00000120322	PCDHB8
MS4A6A	233.244.233.643.014	291.121.575.148.833	29.438.251.826.339	1.52E-145	6.70E-145	353.442.666.523.925	ENSG00000110077	MS4A6A
ADM2	232.984.005.650.602	-248.516.206.040.183	333.535.885.095.756	8.74E-182	5.18E-181	43.722.876.369.939	ENSG00000128165	ADM2
SLC1A5	232.880.401.575.355	229.808.992.166.188	412.822.208.611.821	1.15E-258	1.34E-257	613.823.029.373.657	ENSG00000105281	SLC1A5
GPR65	232.805.508.777.093	0.54138235	3.191.942.751.401	2.51E-168	1.34E-167	406.152.834.793.774	ENSG00000140030	GPR65
CSF2RA	232.725.643.599.885	226.863.702.075.035	405.138.273.026.443	4.28E-251	4.63E-250	596.401.303.944.143	ENSG00000198223	CSF2RA
TGM5	232.660.789.215.593	-265.032.615.968.056	27.033.743.211.534	3.32E-124	1.22E-123	304.923.048.070.073	ENSG00000104055	TGM5
TGFBI	232.659.914.733.213	355.349.735.046.102	311.945.632.642.398	1.33E-161	6.75E-161	390.294.308.058.901	ENSG00000120708	TGFBI
LINC00606	232.602.908.696.703	-24.746.025.549.116	29.788.274.306.854	1.02E-148	4.64E-148	361.234.546.865.475	ENSG00000226567	LINC00606
IL1B	232.414.595.763.713	0.844632069	253.225.457.495.637	1.50E-110	4.90E-109	270.955.995.976.124	ENSG00000125538	IL1B
SHOX2	232.409.660.458.441	-259.668.537.899.688	177.860.373.547.016	5.41E-52	1.13E-51	139.113.915.989.311	ENSG00000168779	SHOX2
FAM71D	231.929.579.938.643	0.03547007	635.321.918.066.457	0	0	11.131.998.242.308	ENSG00000172717	FAM71D
FCGR1B	231.886.718.304.487	168.561.870.689.317	356.797.565.610.812	5.64E-204	4.02E-203	488.039.103.653.883	ENSG00000198019	FCGR1B
KLHDC7B	231.780.424.034.287	-231.437.210.194.477	349.599.599.088.648	4.57E-197	3.08E-196	472.352.502.100.182	ENSG00000130487	KLHDC7B
IFI30	231.384.056.061.186	316.250.438.327.349	312.625.472.827.548	3.14E-163	1.60E-161	39.179.278.275.731	ENSG00000216490	IFI30
SOX6	231.301.216.376.125	522.803.307.683.844	505.199.111.248.598	0	0	823.975.971.214.492	ENSG00000110693	SOX6
CFAP77	231.177.292.684.006	-178.985.685.693.383	205.681.034.637.581	1.00E-71	2.45E-71	184.325.343.026.545	ENSG00000188523	CFAP77
RCOR2	230.650.380.487.434	373.020.571.617.776	400.429.138.646.538	1.83E-246	1.91E-245	585.569.103.256.145	ENSG00000167771	RCOR2
HRH1	230.630.584.903.833	26.275.267.600.118	312.243.713.451.968	7.08E-163	3.59E-161	391.054.976.814.219	ENSG00000196639	HRH1
CMKLR1	230.578.183.147.592	233.269.918.229.458	487.380.525.394.305	0	0	783.693.606.624.741	ENSG00000174600	CMKLR1
TSPAN11	230.525.318.372.362	43.098.739.203.223	494.620.184.759.934	0	0	799.979.953.438.664	ENSG00000110900	TSPAN11
ATP6V1B1	230.326.275.036.315	-0.385716584	341.244.339.782.906	4.30E-189	2.71E-188	453.982.142.711.756	ENSG00000116039	ATP6V1B1
RPLP0P2	230.145.636.622.114	0.580259702	471.326.452.584.952	0	0	747.219.834.489.124	ENSG00000243742	RPLP0P2
CCL2	230.104.367.092.777	233.081.626.724.583	255.713.414.705.631	1.19E-111	3.96E-111	27.557.164.370.674	ENSG00000108691	CCL2
TMEM102	230.088.986.493.441	0.572591823	551.011.108.327.855	0	0	927.587.861.430.382	ENSG00000181284	TMEM102
KCNJ5	229.675.145.591.442	0.937810088	358.138.427.798.537	2.89E-205	2.08E-204	491.088.366.945.428	ENSG00000120457	KCNJ5
SIGLEC11	229.118.223.041.187	-0.886273017	37.351.492.807.183	3.81E-220	3.17E-219	525.412.825.037.464	ENSG00000161640	SIGLEC11
RBM47	228.897.671.887.932	116.581.868.474.353	398.685.986.745.023	9.46E-245	9.68E-244	581.911.619.387.269	ENSG00000163694	RBM47
MTTP	228.805.999.594.289	0.434681151	430.631.103.612.699	2.90E-276	3.95E-275	654.460.874.559.553	ENSG00000138823	MTTP
KLRC1	228.595.580.318.979	-0.129896212	291.471.569.770.242	6.41E-143	2.77E-142	347.784.354.400.201	ENSG00000134545	KLRC1
LIF	228.059.385.852.744	-0.582823274	21.689.522.992.963	3.23E-80	8.43E-80	203.705.580.660.613	ENSG00000128342	LIF
CYBB	228.047.749.398.156	394.043.616.888.011	397.344.276.384.681	1.97E-243	1.99E-242	578.569.613.572.689	ENSG00000165168	CYBB
EEPD1	227.947.616.375.058	420.955.351.683.023	577.090.511.242.643	0	0	985.596.566.551.532	ENSG00000122547	EEPD1
SOX2	227.397.659.283.082	699.648.701.565.169	444.548.364.476.409	4.79E-290	7.48E-289	685.825.040.339.197	ENSG00000181449	SOX2
TBX15	226.826.821.488.906	0.733455108	41.862.728.807.583	2.14E-264	2.62E-263	627.144.013.505.462	ENSG00000092607	TBX15
LRATD2	226.597.814.231.638	478.193.580.496.692	48.522.710.597.322	0	0	778.572.889.980.861	ENSG00000168672	LRATD2
MYCN	225.941.824.242.789	205.132.576.949.024	437.119.606.838.325	1.09E-283	1.59E-281	669.131.613.019.231	ENSG00000134323	MYCN
SUSD3	225.917.057.541.017	0.374278436	350.239.228.381.968	1.12E-197	7.54E-197	473.682.233.609.174	ENSG00000157303	SUSD3
ALOX15B	225.891.470.468.244	-0.798871571	228.235.506.944.245	4.35E-89	1.22E-88	224.108.786.279.395	ENSG00000179593	ALOX15B
BIRC7	225.849.373.576.557	-190.755.851.479.545	304.882.520.508.722	4.22E-155	2.01E-154	375.895.717.200.744	ENSG00000101197	BIRC7
SIGLEC9	225.778.304.016.378	0.236763439	34.486.716.117.507	1.52E-192	9.85E-192	461.880.551.720.426	ENSG00000129450	SIGLEC9
PIK3AP1	225.374.899.440.161	241.237.121.971.242	428.057.793.901.346	1.02E-273	1.35E-272	648.452.007.679.313	ENSG00000155629	PIK3AP1
POTEE	225.017.740.683.958	303.569.756.836.922	964.817.120.176.186	0	0	176.002.456.280.422	ENSG00000188219	POTEE
HLA-DRB5	224.916.231.254.601	409.148.181.413.395	306.409.404.061.436	1.68E-156	8.10E-156	378.494.165.443.414	ENSG00000198502	HLA-DRB5
IDO1	224.775.642.357.249	-419.442.227.011.269	242.917.675.342.025	5.75E-101	1.76E-100	251.591.734.762.158	ENSG00000131203	IDO1
DPYSL3	224.547.316.738.216	802.285.591.761.787	426.398.951.566.731	4.46E-272	5.80E-271	644.519.947.748.979	ENSG00000113657	DPYSL3
SYK	224.438.040.653.132	277.799.924.769.516	400.888.444.201.441	6.48E-247	6.79E-246	586.722.278.221.435	ENSG00000165025	SYK
AIF1	224.289.300.975.645	336.428.634.911.202	370.136.354.099.107	7.27E-217	5.84E-216	517.490.161.112.405	ENSG00000204472	AIF1
BRIP1	224.256.437.916.049	0.22760472	371.179.206.921.613	7.08E-218	5.77E-217	520.152.542.929.649	ENSG00000136492	BRIP1
GPC2	224.118.163.662.022	230.098.435.988.101	512.007.223.499.786	0	0	839.637.317.355.401	ENSG00000213420	GPC2
IGF2BP3	224.079.550.584.426	-0.159477134	31.159.956.094.555	2.79E-161	1.41E-160	390.009.574.876.702	ENSG00000136231	IGF2BP3
H2AC11	223.472.444.848.628	-191.983.769.463.449	292.700.659.114.317	5.00E-144	2.18E-143	350.444.020.805.296	ENSG00000196787	H2AC11
CHST14	223.229.105.811.238	28.754.587.670.251	798.449.792.771.841	0	0	14.502.010.621.858	ENSG00000169105	CHST14
DMRTA2	223.220.894.398.944	-152.122.141.876.133	229.050.094.396.553	9.79E-90	2.77E-90	225.665.198.065.022	ENSG00000142700	DMRTA2
TBXAS1	223.063.282.887.555	282.690.524.486.757	422.977.682.985.915	1.08E-268	1.37E-267	636.844.508.657.754	ENSG00000059377	TBXAS1
KLRC2	222.605.862.029.588	232.579.912.792.651	238.734.637.795.677	1.54E-97	4.60E-97	243.126.909.493.081	ENSG00000205809	KLRC2
TLR3	222.002.819.879.184	147.856.506.422.791	505.908.179.463.562	0	0	825.858.445.266.992	ENSG00000164342	TLR3
ORC1	221.487.374.795.127	-0.466283536	337.813.555.986.556	7.80E-186	4.76E-185	446.493.707.326.736	ENSG00000085840	ORC1
RIMBP3	221.179.098.016.411	-111.880.836.127.295	354.017.383.096.703	2.65E-201	1.85E-200	482.089.173.576.922	ENSG00000275793	RIMBP3
PLEKHS1	220.666.112.884.569	-313.386.041.461.112	25.661.489.033.598	2.05E-112	6.87E-112	277.855.832.397.946	ENSG00000148735	PLEKHS1
LILRA4	220.595.001.385.244	-0.373985839	254.502.952.967.537	1.25E-110	4.14E-110	27.356.976.646.604	ENSG00000239961	LILRA4
RIMBP3B	220.318.014.482.325	-163.726.986.972.225	352.537.851.769.521	6.98E-200	4.82E-199	478.830.901.554.221	ENSG00000274600	RIMBP3B
LRP5	219.901.878.851.666	427.278.206.737.246	568.764.025.882.814	0	0	967.076.322.516.885	ENSG00000162337	LRP5
CD74	219.375.245.418.612	762.284.482.872.883	27.580.879.194.813	5.46E-129	2.10E-128	315.207.336.812.711	ENSG00000019582	CD74
ST14	218.907.071.267.865	133.919.088.723.742	34.085.331.291.392	1.01E-188	6.35E-188	452.986.406.693.624	ENSG00000149418	ST14
PITX1	218.865.822.332.069	-222.262.256.786.821	212.242.397.450.842	1.17E-76	2.97E-76	195.692.105.542.123	ENSG00000069011	PITX1
FIBCD1	218.767.650.333.447	0.657682505	290.854.452.093.615	2.30E-142	9.89E-143	34.643.345.785.479	ENSG00000130720	FIBCD1
GAL3ST4	218.223.571.197.228	33.641.195.760.764	593.661.352.806.506	0	0	102.232.076.993.392	ENSG00000197093	GAL3ST4
HLA-J	217.791.412.947.114	300.186.909.300.333	525.843.997.660.381	0	0	870.884.412.002.317	ENSG00000204622	HLA-J
SAMSN1	217.055.675.505.445	231.240.082.132.324	377.035.831.437.062	1.43E-223	1.23E-222	53.305.691.042.376	ENSG00000155307	SAMSN1
OSM	216.968.423.660.513	-0.527698493	259.226.874.822.296	1.23E-114	4.21E-114	282.795.798.668.701	ENSG00000099985	OSM
APOBR	216.938.331.406.771	149.834.435.330.125	435.197.447.287.163	8.76E-281	1.25E-281	664.802.319.358.544	ENSG00000184730	APOBR
MIR17HG	216.833.493.801.863	-174.963.401.710.695	370.270.826.094.798	5.39E-217	4.34E-216	51.817.137.399.427	ENSG00000215417	MIR17HG
MPEG1	216.572.883.526.036	216.240.378.931.703	434.611.553.952.605	3.33E-280	4.74E-279	663.407.442.682.506	ENSG00000197629	MPEG1
MAML2	216.484.867.213.248	488.564.642.211.112	660.970.510.468.776	0	0	116.828.239.435.742	ENSG00000184384	MAML2
ALOX5AP	216.297.125.974.397	267.335.822.670.709	298.022.199.678.231	7.65E-149	3.47E-148	361.066.357.743.559	ENSG00000132965	ALOX5AP
MRC2	216.219.868.197.793	490.173.022.440.192	371.475.127.534.465	3.65E-218	2.98E-217	520.329.008.263.606	ENSG00000011028	MRC2
SINHCAF	216.204.930.177.072	271.177.995.080.082	460.285.263.534.033	1.21E-305	2.14E-305	721.901.131.808.512	ENSG00000139146	SINHCAF
MEST	216.204.894.934.925	452.967.499.126.843	447.663.402.187.997	3.92E-294	6.28E-292	692.918.006.593.835	ENSG00000106484	MEST
S1PR2	216.194.212.208.864	170.660.012.548.596	674.916.877.101.497	0	0	119.801.067.357.832	ENSG00000267534	S1PR2
NOX4	216.160.185.047.835	-0.441073847	298.947.837.006.905	1.10E-149	5.03E-149	363.363.562.959.728	ENSG00000086991	NOX4
DHRS9	215.528.048.307.029	0.530813987	263.988.882.731.768	1.03E-118	3.64E-118	292.062.594.813.903	ENSG00000073737	DHRS9
FJX1	215.479.731.037.514	454.211.015.955.883	63.302.346.805.063	0	0	110.823.865.745.228	ENSG00000179431	FJX1
LIMS4	215.393.820.700.023	-0.321534462	566.004.199.307.624	0	0	961.013.198.549.536	ENSG00000256671	LIMS4
FANCD2OS	215.355.054.248.408	-208.063.558.819.636	396.022.346.002.536	3.90E-242	3.90E-242	575.950.408.290.954	ENSG00000163705	FANCD2OS
HLA-DOA	215.013.188.577.049	247.709.703.456.861	3.149.235.387.657	2.34E-164	1.21E-163	39.678.854.785.753	ENSG00000204252	HLA-DOA
FPR1	214.727.891.765.264	248.837.695.522.506	276.593.798.260.529	1.12E-130	4.32E-129	317.013.081.109.062	ENSG00000171051	FPR1
LRRC17	214.511.605.032.431	188.404.956.959.472	440.876.528.253.184	2.08E-287	3.14E-285	677.713.617.027.937	ENSG00000128606	LRRC17
BRCA2	214.387.283.088.191	0.605659517	520.782.210.421.663	0	0	859.554.724.889.465	ENSG00000139618	BRCA2
GAS1	214.042.802.943.114	256.252.505.441.788	495.333.324.216.043	0	0	801.768.527.413.254	ENSG00000180447	GAS1
AZGP1P1	214.011.341.314.367	-236.691.898.778.836	267.824.952.547.105	5.04E-122	1.83E-121	299.902.644.323.403	ENSG00000214313	AZGP1P1
NCKAP1L	213.656.485.120.319	337.549.589.931.669	399.965.549.761.885	5.23E-246	5.43E-245	584.562.937.057.669	ENSG00000123338	NCKAP1L
CD14	213.649.896.544.829	428.781.121.110.308	348.261.949.325.543	8.71E-196	5.80E-195	46.887.053.704.492	ENSG00000170458	CD14
PRRX1	213.563.145.755.169	51.661.383.665.963	550.779.060.914.591	0	0	926.844.416.857.435	ENSG00000116132	PRRX1
P2RY13	212.851.967.618.997	250.495.258.197.968	35.907.503.715.721	3.61E-206	2.62E-205	492.988.924.777.965	ENSG00000181631	P2RY13
DEPDC1B	212.211.529.488.059	-0.267913683	342.829.641.707.534	1.33E-190	8.51E-190	457.447.770.048.734	ENSG00000035499	DEPDC1B
NMU	212.204.541.476.209	-197.011.351.599.001	227.232.356.810.983	2.72E-88	7.57E-88	222.388.865.126.616	ENSG00000109255	NMU
C4A	211.887.107.322.812	587.111.424.752.551	340.171.375.034.654	4.50E-188	2.80E-187	451.061.985.701.782	ENSG00000244731	C4A
ABCC4	211.795.803.443.869	282.853.254.266.382	489.171.147.843.917	0	0	787.726.943.391.446	ENSG00000125257	ABCC4
ETV4	211.635.368.686.225	110.487.390.690.914	280.713.685.832.888	2.58E-133	1.03E-132	325.571.051.712.575	ENSG00000175832	ETV4
TAF1L	211.536.816.856.155	0.198569377	430.616.428.213.777	3.00E-277	4.08E-275	65.443.529.296.973	ENSG00000122728	TAF1L
TSPAN6	211.469.734.434.697	451.354.251.087.554	533.499.994.663.858	0	0	888.026.150.780.694	ENSG00000000003	TSPAN6
VANGL2	211.345.386.429.113	522.109.066.390.028	587.791.817.723.763	0	0	100.925.427.345.444	ENSG00000162738	VANGL2
SERPINE1	211.334.126.190.789	281.463.431.647.605	230.462.270.913.436	7.32E-92	2.08E-91	227.702.361.975.149	ENSG00000106366	SERPINE1
C4B	210.880.652.024.135	590.474.817.606.529	327.793.780.177.222	2.25E-176	1.28E-175	424.140.107.508.515	ENSG00000224389	C4B
SKOR2	210.862.209.555.981	-371.845.719.012.812	188.146.196.986.905	4.69E-59	1.04E-58	155.403.982.307.675	ENSG00000215474	SKOR2
FXYD6-FXYD2	210.838.004.495.839	540.092.534.240.098	424.769.240.731.527	1.82E-270	2.34E-269	640.703.633.517.332	ENSG00000255245	FXYD6-FXYD2
HOTAIRM1	210.789.359.799.178	-13.599.372.642.381	209.215.404.151.649	2.27E-74	5.68E-75	190.361.784.978.469	ENSG00000233429	HOTAIRM1
STON1	210.789.022.054.802	341.910.830.895.472	371.890.687.361.841	1.44E-218	1.18E-217	521.403.037.349.995	ENSG00000243244	STON1
TLR1	210.470.992.983.295	160.384.183.757.847	391.188.193.566.668	2.15E-237	2.05E-236	564.949.929.108.551	ENSG00000174125	TLR1
LPAR5	210.414.510.700.819	238.617.845.324.931	385.972.946.616.941	2.73E-232	2.51E-231	553.116.377.639.642	ENSG00000184574	LPAR5
TRPC5OS	210.231.704.977.766	-229.797.189.830.911	312.246.179.279.339	7.04E-162	3.57E-161	391.481.492.497.046	ENSG00000204025	TRPC5OS
HLA-DRB6	209.831.777.185.308	290.169.428.382.589	271.536.034.740.481	3.00E-125	1.12E-124	306.764.211.014.655	ENSG00000229391	HLA-DRB6
EDNRA	209.811.257.784.886	268.734.989.328.465	435.845.744.388.073	2.00E-281	2.88E-280	666.165.529.236.762	ENSG00000151617	EDNRA
ABCB4	209.631.117.015.322	0.359540524	548.637.230.410.901	0	0	922.257.605.553.546	ENSG00000005471	ABCB4
HLA-DMB	209.109.690.103.936	359.015.416.155.525	32.061.612.329.825	1.19E-169	6.39E-170	408.816.267.621.891	ENSG00000242574	HLA-DMB
SLC7A7	208.917.828.227.737	234.856.256.814.571	43.709.140.550.789	1.17E-282	1.70E-281	669.041.446.660.048	ENSG00000155465	SLC7A7
MFNG	208.664.125.684.645	236.958.790.728.299	485.193.514.970.308	0	0	778.715.790.115.681	ENSG00000100060	MFNG
HLA-DQA1	208.026.951.424.108	250.344.242.892.392	23.905.016.473.203	8.51E-98	2.55E-97	243.695.682.480.911	ENSG00000196735	HLA-DQA1
IBSP	208.020.551.427.722	-360.225.425.609.405	157.488.282.247.856	6.98E-40	1.31E-38	109.149.600.941.262	ENSG00000029559	IBSP
PTGS1	207.816.718.710.858	279.466.233.899.341	359.854.032.643.704	6.41E-207	4.68E-206	494.679.853.166.139	ENSG00000095303	PTGS1
APOBEC3C	207.648.783.868.483	232.271.939.452.638	40.761.920.835.308	1.54E-253	1.71E-252	602.023.674.023.155	ENSG00000244509	APOBEC3C
APOC1	207.396.949.863.071	489.961.233.256.392	224.720.008.679.532	2.62E-86	7.17E-86	216.973.502.646.765	ENSG00000130208	APOC1
HK2	206.739.024.407.937	335.710.746.069.441	366.141.768.906.089	5.40E-213	4.19E-212	508.584.216.042.121	ENSG00000159399	HK2
RGS10	206.680.540.026.008	308.232.960.281.657	375.888.040.233.103	1.88E-223	1.59E-221	530.389.918.883.617	ENSG00000148908	RGS10
APBB1IP	206.679.699.631.642	321.006.318.038.074	353.096.516.471.632	2.03E-202	1.41E-199	479.663.970.800.358	ENSG00000077420	APBB1IP
HMX1	206.679.440.959.257	0.477455298	218.589.414.725.452	1.59E-81	4.21E-81	206.592.680.987.346	ENSG00000215612	HMX1
MILR1	206.624.295.181.668	0.634028692	335.021.120.559.652	3.44E-183	2.07E-182	440.334.472.394.041	ENSG00000271605	MILR1
TMIGD2	206.509.916.449.363	-0.958394202	305.266.476.080.312	1.88E-155	8.98E-155	376.664.179.092.071	ENSG00000167664	TMIGD2
GRN	206.377.707.770.939	617.918.739.149.512	666.961.268.574.893	0	0	118.103.619.253.184	ENSG00000030582	GRN
NCAN	206.120.604.384.423	722.495.134.864.433	292.407.388.875.763	9.20E-144	4.01E-143	34.916.198.565.465	ENSG00000130287	NCAN
H3C10	206.022.835.374.939	-231.369.550.921.007	260.861.237.038.698	4.96E-116	1.71E-115	286.131.164.054.235	ENSG00000278828	H3C10
PYCR1	205.926.940.000.053	429.371.502.760.434	748.812.053.143.536	0	0	135.109.624.507.079	ENSG00000183010	PYCR1
SELPLG	205.705.963.452.704	378.167.474.396.729	372.886.949.548.959	1.55E-219	1.28E-218	52.358.429.880.899	ENSG00000110876	SELPLG
CCN2	205.549.090.425.921	453.548.173.491.747	367.987.922.787.965	8.80E-215	6.94E-214	512.563.655.156.992	ENSG00000118523	CCN2
ADGRG1	205.257.932.391.597	767.936.228.319.294	371.621.178.208.037	2.63E-218	2.15E-217	520.726.565.847.006	ENSG00000205336	ADGRG1
SPI1	204.968.855.580.539	346.559.048.096.306	391.829.930.600.763	5.05E-238	4.86E-237	566.175.649.949.614	ENSG00000066336	SPI1
EZH2	204.759.012.111.748	249.566.500.027.641	388.869.943.803.317	4.00E-235	3.76E-234	55.962.627.944.983	ENSG00000106462	EZH2
BAALC-AS2	204.750.190.549.877	0.197991018	412.518.698.893.932	2.29E-258	2.66E-257	613.299.444.401.243	ENSG00000236939	BAALC-AS2
PGF	204.675.755.116.358	278.300.420.072.013	348.331.807.207.345	7.47E-196	4.98E-195	46.921.718.841.807	ENSG00000119630	PGF
PLEK2	204.637.209.206.253	-265.347.132.858.764	252.780.637.907.757	3.55E-109	1.16E-108	270.401.744.209.683	ENSG00000100558	PLEK2
CDKN2B-AS1	204.517.094.862.523	-172.341.598.074.357	311.919.645.143.255	1.41E-161	7.13E-161	390.776.542.243.082	ENSG00000240498	CDKN2B-AS1
LINC00511	204.222.957.861.097	422.811.819.737.893	69.593.652.408.486	0	0	124.218.465.047.353	ENSG00000227036	LINC00511
CDKN2B	204.174.834.235.014	226.596.046.990.587	346.584.037.889.551	3.50E-194	2.30E-193	465.442.952.067.012	ENSG00000147883	CDKN2B
LIMS3	204.047.538.125.455	-0.207526949	565.171.596.129.302	0	0	959.167.624.176.044	ENSG00000256977	LIMS3
FRRS1	204.015.179.432.294	-169.497.990.553.183	292.074.464.258.118	1.84E-144	7.98E-143	349.139.731.568.189	ENSG00000156869	FRRS1
MCM2	203.904.768.872.898	328.272.937.433.997	484.530.950.603.291	0	0	777.117.924.851.338	ENSG00000073111	MCM2
ANOS1	203.282.597.315.226	479.579.986.494.132	351.591.673.545.194	5.64E-199	3.87E-198	476.166.164.982.652	ENSG00000011201	ANOS1
FIBIN	203.216.836.992.622	432.305.181.707.686	408.089.539.414.615	5.31E-254	5.92E-253	602.854.732.632.072	ENSG00000176971	FIBIN
LBX2-AS1	203.190.556.009.084	-0.83531033	397.995.437.206.445	4.51E-245	4.59E-243	580.436.516.977.623	ENSG00000257702	LBX2-AS1
RAB20	203.170.600.807.953	183.197.797.119.089	409.117.075.441.497	5.16E-256	5.82E-254	605.473.996.562.661	ENSG00000139832	RAB20
WEE1	203.010.156.185.854	272.665.456.495.883	383.514.920.181.398	6.89E-231	6.17E-229	54.754.838.361.834	ENSG00000166483	WEE1
C1orf226	202.964.624.051.447	319.332.217.147.438	482.279.403.789.271	0	0	771.999.168.073.828	ENSG00000239887	C1orf226
SULF2	202.844.508.630.699	633.199.422.370.474	453.037.719.604.983	1.85E-298	3.11E-297	705.156.188.642.265	ENSG00000196562	SULF2
TSPAN12	202.813.948.676.013	343.471.600.772.911	504.168.963.954.527	0	0	821.759.305.496.402	ENSG00000106025	TSPAN12
ZNF695	202.786.495.887.371	-217.650.449.178.075	309.384.004.606.621	3.08E-159	1.53E-158	385.409.556.118.806	ENSG00000197472	ZNF695
LMNB1	202.650.210.818.685	318.778.909.180.167	405.803.193.906.561	9.47E-252	1.03E-250	597.804.147.927.293	ENSG00000113368	LMNB1
MIR181A2HG	202.488.457.909.808	-177.156.841.987.721	305.600.311.144.433	9.27E-156	4.45E-155	377.405.692.059.394	ENSG00000224020	MIR181A2HG
TMEM52B	202.048.102.358.457	-0.197159895	254.374.147.303.598	1.61E-110	5.31E-110	273.306.581.833.742	ENSG00000165685	TMEM52B
STYXL2	202.012.167.343.217	-124.541.916.120.812	29.468.356.558.974	8.11E-146	3.59E-145	354.529.275.026.955	ENSG00000198842	STYXL2
IRX1	201.912.600.349.007	0.617460393	160.618.495.863.557	8.10E-41	1.54E-40	113.107.265.474.724	ENSG00000170549	IRX1
SETSIP	201.507.682.648.834	120.637.657.256.482	627.540.660.592.858	0	0	10.964.660.018.494	ENSG00000230667	SETSIP
PTK7	201.309.156.877.017	3.684.212.666.342	581.850.922.617.988	0	0	99.619.470.654.176	ENSG00000112655	PTK7
CXCL16	201.231.697.765.461	437.028.720.553.856	471.044.638.837.764	0	0	7.462.703.273.684	ENSG00000161921	CXCL16
CLEC10A	201.213.194.689.503	-278.165.936.373.964	260.034.041.829.536	2.53E-115	8.69E-115	284.527.532.744.646	ENSG00000132514	CLEC10A
P2RY6	201.191.613.503.129	-0.907369187	273.104.455.699.516	1.28E-126	4.82E-126	310.376.227.888.888	ENSG00000171631	P2RY6
CD2	201.163.363.820.192	-225.931.845.237.372	225.686.130.547.404	4.54E-87	1.25E-86	219.604.855.785.061	ENSG00000116824	CD2
GLIS3-AS1	201.059.214.882.559	-234.485.058.980.022	302.222.713.637.563	1.14E-152	5.35E-152	370.315.559.198.838	ENSG00000237009	GLIS3-AS1
LMO1	200.991.881.656.436	0.730609995	338.439.635.180.153	1.99E-186	1.22E-185	447.777.730.064.075	ENSG00000166407	LMO1
KIF15	200.934.605.559.444	159.012.122.814.413	497.585.418.158.006	0	0	806.959.330.294.825	ENSG00000163808	KIF15
AR	200.846.222.944.829	25.711.099.525.451	387.785.193.651.408	4.61E-234	4.29E-233	557.175.062.320.886	ENSG00000169083	AR
SMAD1-AS1	200.838.781.518.118	150.487.559.512.221	569.916.209.101.565	0	0	969.811.733.394.076	ENSG00000250902	SMAD1-AS1
PRSS35	200.828.984.028.855	152.102.059.763.201	183.489.120.136.684	8.01E-56	1.73E-55	147.408.096.334.742	ENSG00000146250	PRSS35
NAT1	200.359.228.326.446	-0.686026698	424.109.405.803.485	8.19E-271	1.05E-268	639.636.372.436.983	ENSG00000171428	NAT1
CTAGE1	200.271.165.518.844	-147.129.000.965.188	489.702.518.240.754	0	0	788.955.027.640.448	ENSG00000212710	CTAGE1
CCN4	200.040.920.362.591	-0.843215126	252.633.127.715.221	4.72E-109	1.54E-108	269.995.639.324.044	ENSG00000104415	CCN4
IKZF1	199.941.957.160.102	190.932.365.225.159	354.384.464.592.325	1.18E-201	8.26E-201	482.683.872.622.316	ENSG00000185811	IKZF1
FOXJ1	199.673.739.674.933	226.744.961.563.301	230.262.012.394.489	1.06E-90	3.01E-90	22.742.614.591.598	ENSG00000129654	FOXJ1
GRIK3	199.644.881.170.833	525.385.310.484.927	447.003.420.868.784	1.77E-292	2.81E-291	691.376.853.727.123	ENSG00000163873	GRIK3
GDF5	199.149.270.907.948	-212.521.277.728.167	294.450.254.633.377	1.32E-145	5.82E-146	354.082.633.662.263	ENSG00000125965	GDF5
IL10	199.141.320.498.219	-248.813.602.712.214	25.172.918.874.974	2.71E-108	8.78E-108	268.365.167.761.288	ENSG00000136634	IL10
C15orf39	199.134.822.431.732	358.122.357.200.772	601.103.029.983.141	0	0	103.868.329.406.038	ENSG00000167173	C15orf39
MYCNOS	199.101.432.722.262	-0.603623513	347.347.119.505.391	6.53E-195	4.32E-194	467.377.828.667.464	ENSG00000233718	MYCNOS
ABCA13	198.948.341.589.003	-20.139.059.319.997	227.727.063.669.996	1.10E-88	3.08E-88	223.295.556.941.467	ENSG00000179869	ABCA13
CENPE	198.828.447.223.361	100.733.620.869.019	355.147.456.963.454	2.18E-203	1.54E-201	484.467.972.993.868	ENSG00000138778	CENPE
COL3A1	198.707.124.696.113	316.207.103.767.826	231.400.072.730.993	1.30E-91	3.73E-91	229.374.980.222.789	ENSG00000168542	COL3A1
VAMP8	198.447.723.601.762	236.781.099.156.831	393.484.964.842.813	1.20E-239	1.17E-238	570.048.879.845.439	ENSG00000118640	VAMP8
CBX8	198.393.971.129.182	259.125.369.467.279	739.136.855.807.919	0	0	133.146.421.165.615	ENSG00000141570	CBX8
BTK	198.192.823.170.057	162.863.794.832.102	367.477.521.515.307	2.75E-214	2.15E-213	511.781.791.809.918	ENSG00000010671	BTK
CTSS	198.131.494.889.283	420.514.485.776.208	357.449.586.679.748	1.33E-204	9.52E-204	489.167.825.157.297	ENSG00000163131	CTSS
APOC4-APOC2	198.070.053.279.708	317.983.655.237.119	276.773.303.970.086	7.75E-130	3.00E-129	317.276.163.245.474	ENSG00000224916	APOC4-APOC2
PPP1R14B	197.717.454.807.215	43.837.895.061.513	615.505.329.038.835	0	0	10.701.662.896.921	ENSG00000173457	PPP1R14B
CDC25A	197.616.831.179.748	102.057.415.284.859	491.102.357.966.252	0	0	792.242.490.199.351	ENSG00000164045	CDC25A
PEAK3	197.414.171.626.439	-0.559609553	422.862.949.351.263	1.40E-268	1.77E-267	636.803.693.299.113	ENSG00000188305	PEAK3
TDO2	197.052.151.683.788	-110.294.715.942.619	206.637.814.877.916	1.94E-72	4.77E-72	185.903.116.473.725	ENSG00000151790	TDO2
UCP2	197.037.405.784.101	374.851.715.266.169	36.887.063.657.668	1.23E-215	9.76E-216	51.461.770.268.583	ENSG00000175567	UCP2
HLTF-AS1	196.879.414.619.212	-165.628.048.617.409	343.288.010.340.183	4.88E-191	3.12E-190	458.499.556.222.865	ENSG00000239718	HLTF-AS1
SNORD3C	196.692.114.707.673	-205.108.473.325.196	281.686.954.317.367	3.54E-134	1.42E-133	327.816.235.601.991	ENSG00000264940	SNORD3C
C1GALT1C1L	196.591.441.775.217	-0.611194337	292.374.336.734.999	9.85E-144	4.29E-143	349.697.076.790.788	ENSG00000223658	C1GALT1C1L
ST7-AS1	196.317.592.407.315	131.092.843.021.931	612.417.991.785.083	0	0	106.354.960.756.114	ENSG00000227199	ST7-AS1
FCGR3A	196.097.033.659.471	42.894.441.531.504	237.401.226.664.892	1.87E-96	5.55E-96	240.346.667.830.325	ENSG00000203747	FCGR3A
TRIM6-TRIM34	196.016.784.614.416	116.977.258.738.708	470.608.248.657.205	0	0	745.567.312.269.192	ENSG00000258588	TRIM6-TRIM34
HLA-G	195.966.511.009.289	206.493.094.866.003	408.899.062.916.656	8.46E-255	9.52E-254	604.957.365.657.027	ENSG00000204632	HLA-G
NKAIN4	195.950.309.356.401	553.561.860.917.964	312.643.385.253.396	3.02E-162	1.54E-161	391.621.816.728.196	ENSG00000101198	NKAIN4
TRIM47	195.930.855.621.793	552.643.781.942.758	53.746.815.073.125	0	0	896.930.399.699.514	ENSG00000132481	TRIM47
TRIM34	195.803.379.178.783	10.456.373.653.869	463.072.504.253.606	0.00E+00	3.74E-307	728.391.034.769.782	ENSG00000258659	TRIM34
NPW	195.788.933.204.509	-259.161.734.384.422	26.706.589.346.864	2.29E-121	8.25E-121	298.403.464.958.943	ENSG00000183971	NPW
DIAPH2-AS1	195.347.361.973.243	-157.262.772.104.003	33.405.977.957.923	2.79E-182	1.66E-181	438.364.421.341.461	ENSG00000236256	DIAPH2-AS1
SLC35F2	195.312.364.944.246	262.017.015.735.437	546.393.230.604.616	0	0	917.190.119.178.411	ENSG00000110660	SLC35F2
ID4	195.259.846.703.805	669.076.781.701.079	360.292.525.474.468	2.42E-207	1.78E-207	495.431.654.603.235	ENSG00000172201	ID4
CLEC17A	195.057.942.337.988	-193.962.879.836.505	21.663.940.868.815	5.09E-80	1.32E-79	203.391.964.303.039	ENSG00000187912	CLEC17A
FCER1G	194.607.403.462.217	332.280.433.980.092	303.503.225.955.026	7.73E-154	3.65E-153	372.469.605.390.994	ENSG00000158869	FCER1G
WNT5A	194.603.120.769.271	305.112.644.579.657	454.129.031.713.264	1.53E-299	2.60E-298	7.078.233.869.324	ENSG00000114251	WNT5A
ZNF730	194.412.974.918.126	-0.514295129	369.717.746.696.828	1.85E-216	1.48E-215	516.927.067.772.102	ENSG00000183850	ZNF730
TBX2-AS1	194.392.375.863.139	0.695660635	39.026.817.097.221	1.71E-236	1.62E-235	562.954.130.768.936	ENSG00000267280	TBX2-AS1
AIM2	194.308.247.195.128	-117.105.689.979.409	316.122.034.025.038	1.81E-165	9.43E-165	399.705.433.251.361	ENSG00000163568	AIM2
DOCK2	194.041.154.935.715	276.843.298.194.757	35.665.780.630.003	7.68E-204	5.48E-203	487.602.607.274.405	ENSG00000134516	DOCK2
CDT1	194.010.462.609.621	193.515.224.643.148	464.999.423.966.919	0	0	732.731.816.082.566	ENSG00000167513	CDT1
CDCP1	193.865.670.072.801	0.482184633	309.140.058.511.606	5.17E-159	2.56E-158	384.743.402.993.341	ENSG00000163814	CDCP1
SLC22A18AS	193.601.631.908.182	-179.590.376.170.138	263.006.606.523.239	7.20E-118	2.52E-117	290.328.453.538.916	ENSG00000254827	SLC22A18AS
TMIGD3	193.491.316.596.299	276.193.415.254.496	290.266.287.418.509	7.77E-142	3.33E-141	344.941.864.365.513	ENSG00000121933	TMIGD3
LRRN1	193.263.060.879.778	531.486.585.483.367	459.478.561.608.303	7.64E-305	1.34E-303	719.837.912.615.864	ENSG00000175928	LRRN1
IGFBP3	193.205.828.004.767	424.839.399.458.826	247.303.651.375.012	1.35E-104	4.25E-104	259.073.355.797.734	ENSG00000146674	IGFBP3
CPVL	192.786.007.377.866	325.497.113.243.471	284.313.878.661.975	1.64E-136	6.71E-136	332.619.607.472.628	ENSG00000106066	CPVL
HCLS1	192.748.856.527.406	410.647.218.236.439	336.172.376.947.239	2.80E-184	1.70E-183	442.406.493.190.327	ENSG00000180353	HCLS1
PIK3C2G	192.714.441.594.058	-277.327.012.041.345	22.774.687.659.898	1.06E-89	2.97E-88	223.382.996.194.207	ENSG00000139144	PIK3C2G
GNB4	192.705.032.060.664	532.241.380.779.513	56.513.236.405.591	0	0	958.932.376.451.269	ENSG00000114450	GNB4
RNASEH2A	192.594.268.248.872	284.385.996.349.809	61.705.658.478.221	0	0	10.736.577.532.139	ENSG00000104889	RNASEH2A
CDK4	192.482.950.786.025	583.184.454.415.554	548.640.995.022.951	0	0	922.041.251.636.957	ENSG00000135446	CDK4
DAND5	192.370.667.471.909	-0.638737075	353.580.813.388.609	6.97E-202	4.84E-200	481.112.679.747.925	ENSG00000179284	DAND5
ACKR3	192.343.501.122.748	393.447.302.452.546	450.850.921.813.914	2.72E-296	4.50E-295	700.243.399.835.202	ENSG00000144476	ACKR3
FREM2	191.362.098.182.477	187.977.650.351.981	268.260.560.649.597	2.11E-122	7.69E-122	300.376.001.202.638	ENSG00000150893	FREM2
SIX2	191.345.716.283.859	-264.131.711.250.202	243.379.786.399.789	2.39E-101	7.36E-101	252.420.108.845.746	ENSG00000170577	SIX2
PDGFRA	191.218.348.536.652	621.653.861.393.159	282.136.646.607.977	1.41E-134	5.68E-134	327.969.684.677.743	ENSG00000134853	PDGFRA
BARD1	191.197.435.331.504	236.852.646.921.801	491.776.903.036.883	0	0	793.702.162.114.479	ENSG00000138376	BARD1
ABCA1	191.045.673.265.604	534.835.410.897.554	366.333.516.553.349	3.52E-213	2.74E-212	508.835.595.887.936	ENSG00000165029	ABCA1
GNGT2	190.892.004.522.313	-0.682270988	348.879.320.873.672	2.24E-196	1.50E-195	470.751.410.159.059	ENSG00000167083	GNGT2
LRIG1	190.818.137.258.088	77.289.649.743.108	428.616.396.754.215	2.86E-274	3.80E-273	649.541.716.398.939	ENSG00000144749	LRIG1
CCRL2	190.736.757.720.418	0.046374361	378.322.990.767.494	7.99E-225	6.89E-224	536.146.122.779.272	ENSG00000121797	CCRL2
ASCL1	190.614.951.585.038	444.410.170.760.961	384.489.088.489.079	7.70E-231	6.97E-230	549.529.405.942.936	ENSG00000139352	ASCL1
FBP1	190.564.269.484.249	0.586545892	373.416.999.638.778	4.75E-220	3.94E-220	525.134.178.898.732	ENSG00000165140	FBP1
HLA-DRB1	190.464.530.858.539	552.368.962.004.063	2.631.506.449.968	5.42E-118	1.90E-117	289.810.546.665.549	ENSG00000196126	HLA-DRB1
HOXB4	190.445.822.268.471	-355.202.457.578.696	166.979.618.426.306	7.68E-45	1.52E-44	122.803.756.346.487	ENSG00000182742	HOXB4
ANAPC1P1	190.159.726.329.734	-176.330.995.438.217	340.868.729.244.949	9.79E-189	6.15E-188	453.207.021.019.546	ENSG00000233673	ANAPC1P1
GLIPR2	190.135.998.011.753	46.887.510.170.466	480.124.994.948.468	0	0	76.694.566.215.186	ENSG00000122694	GLIPR2
RTP4	190.042.589.668.065	0.606081199	383.529.376.614.197	6.67E-231	5.98E-229	547.798.253.552.336	ENSG00000136514	RTP4
HEY1	190.040.068.939.465	600.638.309.281.865	591.077.646.927.101	0	0	101.650.724.988.854	ENSG00000164683	HEY1
SLC7A3	189.466.805.821.567	-109.423.371.261.887	1.887.996.973.857	1.63E-60	3.64E-59	156.229.067.904.131	ENSG00000165349	SLC7A3
SNX31	188.729.144.648.018	-0.746203838	200.132.363.021.651	1.24E-67	2.95E-67	174.832.947.343.055	ENSG00000174226	SNX31
POLQ	188.636.200.255.387	-0.499386903	282.889.028.296.007	3.03E-135	1.23E-134	330.174.506.640.784	ENSG00000051341	POLQ
TFEC	188.538.978.762.821	143.627.722.549.829	304.123.775.108.429	2.09E-154	9.91E-155	374.046.176.443.341	ENSG00000105967	TFEC
IL1A	188.516.261.004.327	-178.060.606.233.388	22.086.725.417.475	2.72E-83	7.26E-83	210.895.538.862.382	ENSG00000115008	IL1A
GSDMC	188.480.049.377.148	-179.359.174.909.356	240.448.074.627.761	6.13E-99	1.85E-98	246.836.866.745.427	ENSG00000147697	GSDMC
SALL3	188.203.196.159.408	345.566.231.466.765	249.904.085.865.056	9.17E-107	2.94E-106	264.170.442.867.712	ENSG00000256463	SALL3
FAM181B	188.171.066.150.797	558.430.280.413.428	472.182.539.492.427	0	0	748.814.944.772.215	ENSG00000182103	FAM181B
NFAM1	187.876.015.667.742	164.242.034.202.803	392.492.332.180.701	1.13E-238	1.09E-237	567.892.802.248.701	ENSG00000235568	NFAM1
MATN2	187.512.865.257.507	516.396.423.317.505	429.818.366.777.188	1.85E-275	2.50E-276	65.219.588.436.229	ENSG00000132561	MATN2
NAT16	187.123.129.410.876	0.58550868	236.158.477.696.164	1.91E-95	5.62E-95	238.575.707.034.803	ENSG00000167011	NAT16
ACP5	186.993.151.373.465	-0.16136901	31.090.553.542.212	1.22E-160	6.11E-160	388.541.990.396.134	ENSG00000102575	ACP5
DRAXIN	186.558.100.934.748	230.319.877.694.928	305.182.404.094.532	2.24E-155	1.07E-154	376.160.212.524.842	ENSG00000162490	DRAXIN
STK17B	186.083.754.382.847	378.856.787.524.522	493.174.831.991.288	0	0	79.673.928.926.446	ENSG00000081320	STK17B
MND1	185.877.904.507.777	-0.790613699	354.410.098.808.773	1.11E-201	7.81E-201	482.950.010.856.687	ENSG00000121211	MND1
COL4A6	185.420.625.715.887	0.939996799	30.285.290.914.779	3.04E-153	1.43E-152	37.143.104.291.252	ENSG00000197565	COL4A6
GIPC3	185.313.699.321.491	0.707556262	434.408.501.350.244	5.29E-281	7.50E-279	663.056.103.230.233	ENSG00000179855	GIPC3
ZNF649-AS1	185.221.601.959.076	-102.339.700.974.351	430.001.111.262.288	1.22E-275	1.65E-274	653.028.371.650.914	ENSG00000268095	ZNF649-AS1
CD4	185.074.271.415.497	412.376.420.015.141	41.027.279.593.197	3.74E-256	4.27E-255	60.782.637.376.641	ENSG00000010610	CD4
HROB	185.073.023.439.067	-0.065286949	441.067.025.800.699	1.35E-286	2.04E-285	678.242.680.149.149	ENSG00000125319	HROB
HOXC10	184.866.432.432.546	-404.842.282.280.888	154.471.750.639.161	4.80E-37	8.87E-37	10.498.283.534.026	ENSG00000180818	HOXC10
KCNK13	184.673.355.655.568	-0.027185248	285.928.925.860.512	5.95E-138	2.46E-137	336.360.061.647.921	ENSG00000152315	KCNK13
ETV1	184.666.560.111.203	659.681.511.759.239	254.975.997.477.458	5.00E-111	1.66E-110	27.381.751.616.212	ENSG00000006468	ETV1
BMF	184.331.081.994.234	190.465.379.022.945	401.374.824.859.209	2.16E-247	2.27E-246	587.934.157.487.812	ENSG00000104081	BMF
COL4A2-AS1	184.232.730.468.375	-0.352897651	290.221.578.196.005	8.52E-142	3.64E-141	345.226.237.364.532	ENSG00000232814	COL4A2-AS1
POC1A	184.229.361.071.158	0.921288305	480.928.457.797.347	0	0	769.091.045.613.314	ENSG00000164087	POC1A
ANXA2R	184.160.285.156.013	0.360393309	443.961.510.579.581	1.83E-289	2.82E-288	684.834.841.394.808	ENSG00000177721	ANXA2R
SERINC2	184.135.861.761.511	117.414.136.351.414	31.516.546.717.877	1.39E-164	7.23E-164	397.484.526.795.322	ENSG00000168528	SERINC2
MMP16	184.121.324.113.412	534.558.246.724.264	456.051.658.025.863	1.90E-301	3.26E-300	712.015.179.586.332	ENSG00000156103	MMP16
CCDC71L	184.053.137.217.093	289.103.655.043.578	410.724.602.174.398	1.34E-256	1.54E-256	609.004.605.373.416	ENSG00000253276	CCDC71L
CD276	184.014.559.918.364	456.501.758.283.404	60.534.121.001.711	0	0	104.791.353.975.503	ENSG00000103855	CD276
MSI1	183.917.117.511.699	429.374.775.954.837	669.673.688.373.165	0	0	118.682.709.201.432	ENSG00000135097	MSI1
TNFRSF8	183.635.689.224.679	-152.731.476.979.085	168.626.490.718.344	6.68E-46	1.33E-45	125.045.358.500.307	ENSG00000120949	TNFRSF8
WLS	183.602.079.015.744	667.994.660.921.832	310.851.633.832.084	1.37E-160	6.85E-160	387.839.745.197.633	ENSG00000116729	WLS
KLRC4	183.447.838.172.084	-0.020379116	222.969.053.403.984	6.21E-85	1.68E-84	21.449.189.969.084	ENSG00000183542	KLRC4
MMP13	183.414.839.209.503	-49.064.785.019.618	278.499.407.857.197	2.34E-131	9.19E-131	321.334.185.638.508	ENSG00000137745	MMP13
TMEM156	183.286.816.989.973	0.772370138	323.066.586.983.338	6.09E-172	3.34E-171	414.455.395.551.137	ENSG00000121895	TMEM156
HOXA5	182.996.883.662.647	-346.227.469.545.503	131.200.727.384.774	7.68E-25	1.27E-23	747.073.723.587.377	ENSG00000106004	HOXA5
CDKN2C	182.935.520.334.924	334.909.797.198.285	349.076.587.134.779	1.45E-196	9.71E-196	470.782.745.372.388	ENSG00000123080	CDKN2C
CD99	182.874.348.292.587	691.311.710.512.926	316.709.193.288.864	5.14E-166	2.70E-166	400.334.288.653.263	ENSG00000002586	CD99
RP2	182.751.948.211.433	364.215.408.124.004	659.520.534.117.228	0	0	116.525.402.258.871	ENSG00000102218	RP2
CD48	182.705.866.896.366	-0.589701681	228.828.433.889.564	1.47E-89	4.14E-89	22.518.086.414.628	ENSG00000117091	CD48
SYTL4	182.648.384.199.834	445.939.989.355.675	32.930.924.587.108	8.46E-178	4.87E-177	427.455.687.244.826	ENSG00000102362	SYTL4
DOK1	182.445.961.991.792	318.746.376.248.332	577.417.266.269.004	0	0	986.405.445.962.832	ENSG00000115325	DOK1
CCL18	182.435.688.866.479	-405.048.828.241.405	186.158.110.201.538	1.14E-57	2.51E-58	15.224.797.973.619	ENSG00000275385	CCL18
PTPN6	182.369.302.741.069	318.002.037.450.872	397.759.089.565.924	7.70E-244	7.80E-243	579.603.099.237.707	ENSG00000111679	PTPN6
NRM	182.282.035.548.468	217.061.213.605.892	502.730.110.548.337	0	0	818.612.056.833.059	ENSG00000137404	NRM
LGALS3BP	182.167.471.581.516	638.455.646.735.287	351.970.534.774.153	2.44E-199	1.68E-198	476.992.045.010.028	ENSG00000108679	LGALS3BP
CKS2	182.023.855.846.148	197.741.792.869.939	364.442.882.991.152	2.38E-211	1.82E-210	504.989.244.858.299	ENSG00000123975	CKS2
SAPCD2	181.919.105.089.251	446.853.000.895.675	317.857.432.246.854	4.40E-167	2.33E-166	402.794.406.567.339	ENSG00000186193	SAPCD2
SFRP4	181.819.259.812.748	252.080.634.546.166	27.150.210.500.786	3.21E-125	1.19E-124	30.676.377.444.412	ENSG00000106483	SFRP4
CYSLTR1	181.802.562.857.136	0.045080086	36.091.780.619.919	6.04E-208	4.46E-207	49.732.411.866.107	ENSG00000173198	CYSLTR1
ADGRE4P	181.645.924.645.043	-127.440.884.980.825	216.727.183.423.558	4.36E-80	1.13E-79	203.490.552.337.436	ENSG00000268758	ADGRE4P
PLEKHA4	181.625.243.393.624	331.440.701.700.284	279.268.688.899.094	4.89E-132	1.93E-131	322.319.406.399.827	ENSG00000105559	PLEKHA4
DPP4	181.544.694.594.645	-0.671366369	220.502.914.538.435	5.22E-83	1.39E-82	210.140.356.048.612	ENSG00000197635	DPP4
LILRA1	181.514.239.506.082	0.364690685	300.844.645.099.489	2.07E-151	9.59E-151	367.274.203.235.025	ENSG00000104974	LILRA1
ARHGAP31	181.217.597.170.184	545.684.659.583.272	532.798.012.468.926	0	0	886.404.755.673.107	ENSG00000031081	ARHGAP31
HCK	181.202.569.918.167	256.064.098.443.471	344.565.280.229.373	2.95E-192	1.91E-192	460.977.015.885.515	ENSG00000101336	HCK
TRPM8	181.147.112.458.585	-2.105.966.406.258	190.678.108.995.221	7.75E-61	1.75E-60	159.371.703.450.998	ENSG00000144481	TRPM8
MDK	180.921.362.933.294	434.932.147.163.973	332.773.862.506.268	4.58E-181	2.70E-180	4.349.828.050.475	ENSG00000110492	MDK
HNMT	180.745.497.232.335	52.223.237.652.652	587.673.245.714.043	0	0	100.898.417.133.941	ENSG00000150540	HNMT
C9	180.744.724.438.413	-154.492.640.633.882	384.806.454.864.391	3.77E-231	3.42E-230	550.715.521.889.179	ENSG00000113600	C9
SLPI	180.736.676.964.048	0.394498193	268.135.494.653.577	2.71E-122	9.85E-122	30.031.780.216.936	ENSG00000124107	SLPI
ATOH8	180.644.706.521.937	381.820.598.952.311	303.913.645.815.694	3.25E-154	1.54E-153	373.264.044.874.274	ENSG00000168874	ATOH8
FKBP10	180.558.092.881.691	505.655.478.318.509	414.823.996.192.952	1.22E-261	1.45E-259	618.086.534.564.122	ENSG00000141756	FKBP10
NKAIN3	180.548.296.576.882	0.276978229	281.339.360.237.803	7.20E-134	2.88E-133	326.945.595.451.963	ENSG00000185942	NKAIN3
CDCA8	180.489.631.585.875	0.903146158	357.169.618.091.964	2.47E-204	1.77E-203	488.955.595.675.608	ENSG00000134690	CDCA8
NRROS	180.483.304.710.522	13.571.621.632.945	471.321.771.148.652	0	0	747.187.069.674.571	ENSG00000174004	NRROS
NID1	180.294.288.068.776	449.705.798.936.354	40.230.548.749.003	2.62E-248	2.78E-247	589.730.724.890.414	ENSG00000116962	NID1
ZNF93	180.172.922.395.693	1.498.065.583.511	561.060.755.548.433	0	0	950.074.147.165.876	ENSG00000184635	ZNF93
IKBIP	180.164.018.427.912	19.622.526.470.335	418.802.008.333.364	1.44E-264	1.76E-263	627.455.473.770.476	ENSG00000166130	IKBIP
SEMA5A	180.053.425.094.266	560.590.997.836.759	360.258.267.690.235	2.61E-207	1.91E-206	495.319.708.479.146	ENSG00000112902	SEMA5A
NCF1B	179.785.740.538.835	0.245040667	329.360.751.291.402	7.56E-178	4.36E-177	428.085.414.760.331	ENSG00000182487	NCF1B
WEE2-AS1	179.645.360.065.763	104.710.327.829.672	521.364.966.755.968	0	0	860.873.751.958.735	ENSG00000228775	WEE2-AS1
PDGFC	179.361.344.136.835	362.773.891.573.237	461.195.552.611.739	1.52E-306	2.71E-305	723.881.206.041.543	ENSG00000145431	PDGFC
IRF8	179.359.708.436.589	266.988.656.655.249	336.006.113.597.218	4.03E-184	2.43E-183	442.245.223.708.401	ENSG00000140968	IRF8
NAGLU	179.272.738.907.844	433.723.638.796.872	67.802.491.209.049	0	0	120.451.426.509.911	ENSG00000108784	NAGLU
CENPH	179.196.619.481.161	162.163.618.555.342	52.804.061.770.821	0	0	875.939.630.616.025	ENSG00000153044	CENPH
PDIA4	179.106.824.937.685	532.791.415.537.266	463.456.671.909.609	0.00E+00	1.60E-307	728.909.756.873.268	ENSG00000155660	PDIA4
CD53	179.031.088.237.442	389.557.555.745.434	30.927.154.150.362	3.91E-159	1.94E-158	384.572.730.424.703	ENSG00000143119	CD53
SCIN	178.995.205.633.307	30.062.924.072.743	209.725.109.600.078	9.38E-76	2.35E-74	190.658.244.012.922	ENSG00000006747	SCIN
GINS1	178.824.593.588.897	207.567.586.949.002	38.292.833.914.627	2.58E-229	2.30E-228	546.318.097.171.934	ENSG00000101003	GINS1
PCDHB16	178.537.422.470.758	248.684.998.530.375	426.962.430.394.266	1.24E-274	1.62E-271	645.961.937.232.621	ENSG00000272674	PCDHB16
PTTG1	178.275.789.982.117	169.850.004.371.245	299.454.930.499.754	3.81E-150	1.75E-149	36.421.475.423.547	ENSG00000164611	PTTG1
ASIC4	178.011.403.698.648	419.282.978.028.448	272.317.866.932.539	6.23E-126	2.33E-125	308.150.961.916.869	ENSG00000072182	ASIC4
MCM5	177.724.479.614.326	386.054.492.649.732	5.373.906.951.157	0	0	896.843.820.825.088	ENSG00000100297	MCM5
LSP1	177.711.379.556.055	209.495.020.613.374	278.194.281.212.783	4.34E-131	1.70E-130	320.328.008.952.524	ENSG00000130592	LSP1
FGF11	177.621.516.167.123	393.330.583.663.572	431.775.193.623.211	2.14E-278	2.94E-277	65.674.661.255.926	ENSG00000161958	FGF11
DOLK	177.550.976.194.466	332.020.742.183.203	922.123.537.395.187	0	0	16.837.312.634.521	ENSG00000175283	DOLK
SIGLEC1	177.418.739.806.616	133.202.702.748.984	280.818.294.964.992	2.08E-134	8.30E-133	325.766.231.773.012	ENSG00000088827	SIGLEC1
MROCKI	177.291.637.871.132	182.208.630.243.079	333.639.828.639.335	6.97E-182	4.13E-181	437.211.159.130.956	ENSG00000227502	MROCKI
PIK3R5	177.022.612.639.944	209.237.776.809.276	348.506.773.871.386	5.08E-196	3.39E-195	469.704.009.691.994	ENSG00000141506	PIK3R5
CD163	176.926.803.321.959	365.679.803.990.202	187.693.924.646.527	9.71E-59	2.15E-58	153.758.024.892.346	ENSG00000177575	CD163
DAPP1	176.901.894.970.092	-0.195644749	277.376.118.067.893	2.28E-130	8.90E-130	318.939.457.495.325	ENSG00000070190	DAPP1
RAB38	176.888.680.288.264	-215.975.463.534.732	271.464.464.870.564	3.46E-125	1.29E-124	307.165.238.096.174	ENSG00000123892	RAB38
FADS2	176.747.312.250.022	775.438.672.211.495	380.270.948.873.412	1.01E-226	8.84E-226	5.400.952.900.285	ENSG00000134824	FADS2
PLK4	176.634.266.104.895	136.585.682.801.555	402.062.062.245.663	4.55E-248	4.81E-247	58.954.106.981.105	ENSG00000142731	PLK4
FAAP24	176.607.915.132.824	-0.066386421	528.621.233.505.551	0	0	877.223.779.282.652	ENSG00000131944	FAAP24
NCF1C	176.322.147.411.455	-0.049716835	310.983.139.118.765	1.03E-160	5.19E-160	388.700.147.813.859	ENSG00000165178	NCF1C
CLEC4E	176.190.286.086.114	-0.510990541	20.228.804.717.929	3.25E-69	7.81E-69	178.440.302.906.674	ENSG00000166523	CLEC4E
LHX5	176.168.534.558.711	-238.174.750.580.911	116.875.395.673.469	1.30E-16	2.01E-16	580.635.225.768.764	ENSG00000089116	LHX5
PSTPIP1	176.167.754.670.205	206.019.723.577.492	367.778.215.449.546	1.41E-214	1.11E-213	51.240.945.290.453	ENSG00000140368	PSTPIP1
PCDHB2	176.167.491.554.502	223.347.795.169.348	334.816.018.957.177	5.38E-183	3.22E-182	439.716.018.641.149	ENSG00000112852	PCDHB2
NEU4	176.161.263.878.215	43.928.253.433.917	309.214.968.828.803	4.41E-159	2.18E-158	384.391.974.348.714	ENSG00000204099	NEU4
KLHL6	176.132.558.819.154	122.579.060.176.169	278.058.528.864.672	5.72E-131	2.24E-130	320.171.844.946.148	ENSG00000172578	KLHL6
HLA-DPA1	175.981.846.761.654	556.608.886.244.594	255.481.051.127.402	1.87E-111	6.22E-111	274.768.212.133.752	ENSG00000231389	HLA-DPA1
DNASE2	175.607.717.839.542	445.815.169.422.955	744.804.455.161.733	0	0	134.295.346.885.257	ENSG00000105612	DNASE2
PLIN3	175.163.981.848.345	478.741.314.452.725	379.860.058.775.183	2.54E-227	2.22E-225	53.910.086.761.407	ENSG00000105355	PLIN3
EDNRB	175.131.376.826.565	66.046.650.448.717	260.419.631.260.181	1.18E-115	4.08E-115	284.452.981.360.411	ENSG00000136160	EDNRB
CD101	175.108.271.633.428	0.010918107	340.522.859.094.637	2.09E-188	1.31E-187	452.388.073.580.612	ENSG00000134256	CD101
FERMT3	174.651.131.675.455	317.198.474.478.254	386.151.945.783.433	1.82E-232	1.68E-232	553.426.877.439.036	ENSG00000149781	FERMT3
PPIAL4G	174.438.068.880.928	-0.605231418	451.102.209.853.291	1.53E-296	2.54E-295	701.106.317.149.155	ENSG00000236334	PPIAL4G
KLHL25	174.359.541.151.169	439.392.220.558.905	49.788.257.086.242	0	0	807.384.283.550.833	ENSG00000183655	KLHL25
TMEM45A	174.235.684.798.707	208.489.677.309.914	312.154.207.887.814	8.56E-162	4.34E-161	390.960.189.199.547	ENSG00000181458	TMEM45A
LRRN4CL	173.803.493.776.588	0.172361924	266.390.491.157.058	8.77E-121	3.15E-120	29.687.068.506.182	ENSG00000177363	LRRN4CL
MMRN1	173.736.290.249.627	0.87078253	259.908.047.238.055	3.24E-115	1.11E-114	283.994.700.639.575	ENSG00000138722	MMRN1
ARHGAP15	173.630.297.337.316	126.678.387.005.265	310.931.731.472.299	1.15E-160	5.79E-160	388.466.317.147.587	ENSG00000075884	ARHGAP15
SLC37A2	173.577.716.519.651	194.782.259.728.026	386.660.205.017.949	5.81E-233	5.37E-232	554.725.618.834.449	ENSG00000134955	SLC37A2
FOXD2-AS1	173.516.688.175.371	-11.103.176.653.594	291.930.164.692.098	2.48E-143	1.07E-142	348.814.570.381.347	ENSG00000237424	FOXD2-AS1
NPM3	173.495.571.425.575	241.295.430.946.944	554.268.446.906.694	0	0	934.859.700.874.251	ENSG00000107833	NPM3
LAPTM4B	173.450.204.546.495	60.055.751.220.757	57.445.225.529.041	0	0	979.679.579.137.097	ENSG00000104341	LAPTM4B
CDK15	173.377.339.733.955	-230.456.623.753.071	229.768.858.316.816	2.62E-90	7.43E-90	227.050.562.329.987	ENSG00000138395	CDK15
ERP27	173.342.928.793.512	-200.876.678.263.101	270.535.868.374.097	2.23E-124	8.22E-124	305.300.154.738.236	ENSG00000139055	ERP27
RGS1	173.290.494.909.096	458.635.300.941.439	166.313.271.735.895	2.05E-44	4.04E-44	12.074.160.497.315	ENSG00000090104	RGS1
TMEM255A	173.231.766.240.079	408.578.428.281.454	315.791.259.068.781	3.66E-165	1.91E-164	398.419.928.884.384	ENSG00000125355	TMEM255A
RAD51AP1	172.846.548.683.926	13.984.440.343.264	388.777.970.222.139	4.92E-235	4.62E-234	559.547.663.580.457	ENSG00000111247	RAD51AP1
CCND2	172.844.225.768.926	658.751.817.164.686	393.755.831.079.146	6.53E-240	6.40E-239	570.381.696.592.885	ENSG00000118971	CCND2
ALPK2	172.820.275.521.177	-242.551.135.497.414	197.682.790.587.567	7.50E-66	1.76E-65	170.908.858.262.933	ENSG00000198796	ALPK2
LAIR1	172.701.157.397.574	326.533.285.686.816	27.241.523.141.564	5.12E-126	1.92E-125	308.481.778.262.461	ENSG00000167613	LAIR1
LST1	172.558.032.424.479	228.830.985.010.806	329.943.877.596.443	2.14E-178	1.24E-178	429.129.632.079.836	ENSG00000204482	LST1
FBXO43	172.318.507.279.674	-165.890.597.564.366	341.342.369.651.278	3.47E-189	2.19E-188	454.242.164.335.098	ENSG00000156509	FBXO43
NOG	172.276.563.687.509	156.008.261.222.892	241.237.270.666.595	1.38E-99	4.19E-99	247.969.060.398.776	ENSG00000183691	NOG
CD300A	172.267.054.745.702	209.785.496.609.116	319.854.842.651.497	6.08E-169	3.26E-168	407.405.363.025.032	ENSG00000167851	CD300A
LINC01152	172.262.793.823.326	179.070.463.179.736	416.317.088.140.231	4.08E-262	4.93E-261	62.182.786.564.057	ENSG00000256124	LINC01152
PCDHB1	172.190.250.078.633	-21.033.890.422.661	243.849.261.250.585	9.82E-102	3.04E-101	253.282.207.883.445	ENSG00000171815	PCDHB1
CBX3P2	172.140.297.792.719	-0.282410996	420.292.387.550.572	4.85E-266	6.03E-265	630.961.390.329.711	ENSG00000266405	CBX3P2
HLA-DQB1	172.031.163.319.675	341.887.639.678.894	2.216.236.443.067	6.99E-84	1.88E-83	21.157.029.314.744	ENSG00000179344	HLA-DQB1
ANTXR1	172.007.852.311.079	64.906.990.930.158	430.144.342.341.594	8.79E-276	1.19E-276	652.948.709.833.848	ENSG00000169604	ANTXR1
FCGR2A	171.920.161.822.338	34.757.578.145.723	247.745.607.383.285	5.80E-105	1.83E-104	260.029.473.534.926	ENSG00000143226	FCGR2A
PXDN	171.621.855.625.552	436.710.009.359.283	338.415.020.364.515	2.10E-186	1.29E-185	447.268.393.162.232	ENSG00000130508	PXDN
RHPN1-AS1	171.588.177.554.839	-123.419.380.781.478	308.811.183.262.542	1.04E-158	5.12E-158	384.170.257.511.266	ENSG00000254389	RHPN1-AS1
GMIP	171.323.734.002.948	279.170.392.302.929	478.016.483.967.463	0	0	76.233.498.194.785	ENSG00000089639	GMIP
BCO1	171.260.190.032.702	0.02359765	316.360.310.558.831	1.08E-165	5.68E-165	40.014.522.741.099	ENSG00000135697	BCO1
GFAP	171.211.556.724.523	127.405.709.714.377	237.482.457.677.773	1.61E-98	4.77E-96	240.830.040.827.962	ENSG00000131095	GFAP
IGSF5	171.187.087.999.325	0.113421635	289.481.665.851.675	3.93E-142	1.67E-140	343.661.829.104.398	ENSG00000183067	IGSF5
NCF2	171.114.788.156.753	201.035.661.590.644	325.341.236.900.511	4.51E-174	2.52E-174	419.218.131.188.577	ENSG00000116701	NCF2
OASL	170.943.638.879.545	0.181268371	273.909.720.359.782	2.53E-128	9.57E-127	311.907.376.695.268	ENSG00000135114	OASL
ZMYND15	170.830.055.965.141	147.174.870.075.673	419.400.552.639.135	3.68E-265	4.54E-265	628.861.387.661.723	ENSG00000141497	ZMYND15
ZSWIM4	170.618.885.182.214	324.991.649.162.396	675.071.947.836.187	0	0	119.833.278.417.075	ENSG00000132003	ZSWIM4
FCGRT	170.560.365.580.963	540.222.726.881.945	410.689.409.224.035	1.45E-256	1.66E-255	608.688.573.725.776	ENSG00000104870	FCGRT
SLC12A4	170.536.994.623.604	543.675.050.299.328	612.708.664.666.736	0	0	106.401.520.029.519	ENSG00000124067	SLC12A4
LGALS9	170.447.663.652.844	393.824.091.715.893	348.787.762.886.363	2.73E-196	1.83E-195	470.066.998.518.941	ENSG00000168961	LGALS9
FOXD2	170.311.790.853.837	-190.645.880.113.185	256.221.289.219.417	4.42E-112	1.48E-111	277.041.056.815.918	ENSG00000186564	FOXD2
SHMT2	170.306.537.860.097	518.681.975.208.287	590.772.430.201.705	0	0	101.582.833.907.827	ENSG00000182199	SHMT2
PRRG4	170.252.560.106.528	0.944663151	329.633.646.148.029	4.19E-179	2.42E-177	428.617.454.768.782	ENSG00000135378	PRRG4
TGIF2	169.983.212.819.067	254.684.483.788.884	492.674.159.861.931	0	0	795.731.995.320.497	ENSG00000118707	TGIF2
RGMB-AS1	169.932.003.730.681	0.011074577	400.860.188.494.047	6.91E-247	7.23E-246	586.898.753.253.371	ENSG00000246763	RGMB-AS1
SLC16A13	169.921.752.432.945	0.031506164	474.441.680.023.899	0	0	754.318.278.428.434	ENSG00000174327	SLC16A13
PLTP	169.917.370.146.565	662.414.157.141.218	384.365.341.887.187	1.02E-230	9.20E-230	549.224.700.511.194	ENSG00000100979	PLTP
SNORD3D	169.895.414.549.418	-341.540.523.553.872	216.097.670.359.678	1.33E-79	3.45E-79	202.537.633.959.078	ENSG00000277947	SNORD3D
EPB41L4A-DT	169.837.991.929.379	-0.720386901	319.371.329.294.136	1.72E-168	9.17E-168	406.635.001.934.534	ENSG00000278921	EPB41L4A-DT
ADAP2	169.775.917.862.408	257.182.621.058.991	411.492.334.946.674	2.35E-257	2.71E-256	61.078.994.256.336	ENSG00000184060	ADAP2
VIM-AS1	169.412.444.122.694	623.584.459.577.788	227.220.006.089.347	2.78E-88	7.74E-88	221.493.988.800.693	ENSG00000229124	VIM-AS1
CD33	169.350.391.351.549	110.086.528.143.599	293.557.460.497.537	8.44E-146	3.70E-144	351.997.173.403.851	ENSG00000105383	CD33
SECTM1	169.288.371.600.422	0.853130586	241.306.651.741.784	1.21E-99	3.68E-99	248.195.669.931.314	ENSG00000141574	SECTM1
CXCR4	169.260.793.443.962	342.496.561.587.034	275.898.291.466.887	4.56E-129	1.75E-128	315.475.142.919.313	ENSG00000121966	CXCR4
HAVCR2	169.113.183.348.682	34.569.526.240.117	339.009.918.625.154	5.71E-187	3.52E-186	448.687.218.611.886	ENSG00000135077	HAVCR2
LAMP3	169.032.726.862.815	-191.758.555.426.471	242.549.693.699.016	1.16E-100	3.53E-100	250.811.295.761.743	ENSG00000078081	LAMP3
JAM2	169.022.141.575.275	608.135.288.729.936	515.651.999.803.203	0	0	847.660.491.785.149	ENSG00000154721	JAM2
PAPPA-AS1	168.916.102.804.616	-196.790.647.019.406	213.839.880.980.415	7.11E-78	1.82E-77	198.474.376.998.953	ENSG00000256040	PAPPA-AS1
CCDC167	168.802.153.026.805	313.273.176.553.071	577.312.180.625.605	0	0	986.178.478.424.197	ENSG00000198937	CCDC167
ZNF492	168.763.161.490.637	-141.546.227.645.293	268.778.629.911.794	7.50E-123	2.74E-123	30.175.811.764.739	ENSG00000229676	ZNF492
ZNF114	168.645.419.784.237	0.438709447	42.723.054.456.754	6.71E-273	8.81E-272	646.725.192.526.726	ENSG00000178150	ZNF114
FOXD1	168.644.833.703.105	146.396.305.260.014	290.879.240.952.072	2.18E-142	9.40E-142	346.404.169.130.485	ENSG00000251493	FOXD1
SYT6	168.620.693.673.414	248.456.798.317.653	219.300.750.837.383	4.48E-82	1.19E-81	207.575.042.176.299	ENSG00000134207	SYT6
SERINC5	168.399.127.542.049	58.469.057.742.797	36.580.372.956.769	1.15E-212	8.88E-212	507.648.266.101.572	ENSG00000164300	SERINC5
RGMA	168.345.083.533.874	697.946.571.061.943	337.594.430.379.185	1.26E-185	7.67E-185	4.454.630.405.876	ENSG00000182175	RGMA
OTULINL	168.098.124.931.865	260.255.702.506.628	53.711.352.440.408	0	0	896.336.883.081.226	ENSG00000145569	OTULINL
PMEL	167.989.606.338.483	-0.679677546	341.900.133.049.977	1.02E-189	6.48E-189	455.438.097.741.642	ENSG00000185664	PMEL
APLNR	167.712.474.299.181	515.485.188.200.628	191.721.669.180.659	1.41E-61	3.20E-61	160.111.841.594.754	ENSG00000134817	APLNR
IRX3	167.601.754.969.431	0.897451641	176.362.550.290.873	5.46E-51	1.14E-50	136.417.544.258.681	ENSG00000177508	IRX3
MACC1	167.557.821.035.012	-188.641.156.498.721	267.283.966.304.606	1.48E-121	5.35E-121	298.809.565.313.958	ENSG00000183742	MACC1
ZNF311	167.502.823.781.891	0.770191342	370.059.383.469.455	8.64E-217	6.93E-216	51.762.512.265.912	ENSG00000197935	ZNF311
DOCK8	167.500.859.786.478	317.219.223.457.298	303.753.603.661.925	4.56E-154	2.16E-153	373.025.294.431.089	ENSG00000107099	DOCK8
CRACD	167.473.046.674.137	32.140.068.125.891	378.743.150.793.649	3.11E-225	2.69E-224	536.778.925.404.254	ENSG00000109265	CRACD
CCDC71	167.467.681.640.121	28.489.628.024.884	892.337.973.383.441	0	0	16.291.700.161.431	ENSG00000177352	CCDC71
MAP2K4P1	167.384.149.873.245	-0.092229657	382.625.654.396.842	5.09E-229	4.53E-228	545.805.759.719.236	ENSG00000269904	MAP2K4P1
SMO	167.382.263.388.377	435.916.158.610.529	454.066.127.627.579	1.77E-299	2.99E-298	707.534.727.821.121	ENSG00000128602	SMO
PYCARD	167.109.311.206.112	20.897.375.484.171	339.270.711.882.331	3.23E-187	2.00E-186	449.452.794.900.152	ENSG00000103490	PYCARD
ABCC3	167.087.101.955.702	0.75889123	179.835.638.829.597	2.51E-53	5.32E-53	141.805.040.269.206	ENSG00000108846	ABCC3
SH3RF3	167.024.321.701.685	354.463.821.107.986	330.123.907.290.436	1.45E-178	8.39E-178	429.337.945.792.714	ENSG00000172985	SH3RF3
PRDX4	166.753.469.303.374	443.882.458.652.336	54.078.849.260.128	0	0	904.437.276.794.271	ENSG00000123131	PRDX4
TBXA2R	166.711.697.338.789	0.217025636	378.714.124.233.121	3.32E-225	2.87E-224	537.017.184.371.285	ENSG00000006638	TBXA2R
ITPRIPL1	166.654.351.000.337	0.884699681	244.724.854.337.519	1.86E-103	5.77E-102	254.663.220.595.563	ENSG00000198885	ITPRIPL1
IDH1	166.440.894.525.594	526.165.266.289.236	667.756.278.539.516	0	0	118.271.341.894.146	ENSG00000138413	IDH1
AURKA	166.418.234.071.406	119.207.317.043.512	405.691.361.250.976	1.22E-251	1.33E-250	597.773.361.814.119	ENSG00000087586	AURKA
DBI	166.383.222.580.794	74.045.382.775.147	471.140.564.721.836	0	0	746.497.544.929.751	ENSG00000155368	DBI
CD37	166.349.837.644.735	30.215.694.881.695	314.558.399.755.064	5.10E-164	2.63E-163	395.944.599.483.298	ENSG00000104894	CD37
JPH2	166.267.002.394.731	123.943.483.426.036	305.272.964.300.224	1.85E-155	8.86E-155	376.498.021.112.841	ENSG00000149596	JPH2
OLR1	166.215.822.666.587	381.177.679.525.254	208.883.045.761.252	4.04E-74	1.01E-73	189.073.279.427.408	ENSG00000173391	OLR1
C2	166.205.474.308.856	280.839.152.206.025	354.171.493.811.167	1.89E-201	1.32E-200	482.105.167.356.378	ENSG00000166278	C2
PCDH18	166.159.970.200.372	327.670.409.951.227	387.162.828.561.945	1.87E-233	1.74E-232	555.689.703.502.557	ENSG00000189184	PCDH18
MIDN	166.106.886.053.776	635.710.595.203.693	503.727.835.883.854	0	0	820.626.266.807.883	ENSG00000167470	MIDN
CCDC87	165.953.921.791.986	-132.951.366.563.153	33.729.261.125.239	2.43E-185	1.48E-184	445.396.687.745.505	ENSG00000182791	CCDC87
PRR15	165.837.986.892.117	-212.309.369.302.146	249.768.065.365.657	1.19E-106	3.82E-106	264.576.874.207.946	ENSG00000176532	PRR15
SIGLEC5	165.835.051.220.282	-0.429957536	307.895.050.240.604	7.24E-158	3.53E-158	382.186.580.748.074	ENSG00000105501	SIGLEC5
NRP2	165.778.484.300.994	519.478.977.236.845	329.300.153.643.564	8.62E-178	4.97E-177	427.385.909.820.268	ENSG00000118257	NRP2
IL18	165.760.477.755.638	247.781.559.677.238	271.754.541.556.689	1.93E-125	7.20E-125	307.283.250.134.109	ENSG00000150782	IL18
SRBD1	165.666.439.857.177	347.366.465.590.115	879.165.447.344.102	0	0	16.047.514.008.568	ENSG00000068784	SRBD1
CCDC103	165.617.269.985.955	363.087.273.590.995	324.131.580.534.673	6.14E-173	3.39E-172	416.375.839.622.502	ENSG00000167131	CCDC103
GPX7	165.515.502.532.118	211.284.444.927.136	489.825.249.173.271	0	0	789.288.197.704.122	ENSG00000116157	GPX7
DUXAP8	165.438.474.129.544	0.707045135	243.478.224.984.182	1.99E-101	6.11E-101	252.319.748.466.731	ENSG00000206195	DUXAP8
ARHGEF6	165.407.835.297.664	62.511.115.099.975	365.154.630.977.683	4.87E-212	3.75E-211	506.211.622.496.276	ENSG00000129675	ARHGEF6
EGF	165.333.679.110.346	0.226392222	258.742.013.505.067	3.19E-114	1.09E-116	28.178.421.342.263	ENSG00000138798	EGF
SEC14L1P1	165.119.495.649.864	-0.845394593	340.509.509.055.013	2.15E-188	1.34E-187	452.403.600.703.266	ENSG00000213693	SEC14L1P1
HLA-A	165.044.440.330.801	79.236.741.021.417	378.645.437.103.507	3.88E-225	3.34E-224	536.455.947.736.306	ENSG00000206503	HLA-A
HOXA2	164.810.784.252.517	-439.273.843.985.475	137.688.256.808.556	2.40E-27	4.10E-29	828.118.875.327.889	ENSG00000105996	HOXA2
NUDT1	164.767.023.412.123	29.268.697.824.661	590.696.284.741.734	0	0	101.581.740.845.279	ENSG00000106268	NUDT1
SMIM35	164.736.463.415.289	-22.906.511.286.189	193.277.191.060.199	1.11E-62	2.53E-62	163.628.371.649.542	ENSG00000255274	SMIM35
KLHL7-DT	164.713.738.392.993	-0.257952525	296.327.308.930.209	2.64E-147	1.18E-146	357.889.211.989.624	ENSG00000230658	KLHL7-DT
CCR2	164.547.518.453.315	-295.773.975.306.522	187.597.825.603.549	1.13E-58	2.51E-58	154.479.045.447.995	ENSG00000121807	CCR2
ARHGDIB	164.400.847.703.433	494.089.378.668.792	331.002.876.591.447	2.15E-179	1.25E-178	431.086.385.881.784	ENSG00000111348	ARHGDIB
IGSF3	164.306.684.603.009	379.218.473.308.612	323.480.794.842.277	2.49E-172	1.37E-171	414.951.007.759.501	ENSG00000143061	IGSF3
IL12RB1	164.175.735.993.603	0.218713685	300.639.338.268.459	3.18E-151	1.47E-150	366.860.562.207.164	ENSG00000096996	IL12RB1
GLDC	164.088.655.077.936	429.946.392.678.679	424.830.603.163.258	1.59E-270	2.04E-269	640.892.713.187.191	ENSG00000178445	GLDC
CPZ	164.073.274.440.135	-0.331902808	24.851.979.809.475	1.31E-105	4.17E-105	26.204.031.287.278	ENSG00000109625	CPZ
BCL2A1	164.068.614.522.802	0.205874828	190.203.213.919.553	1.68E-60	3.78E-60	158.350.378.312.851	ENSG00000140379	BCL2A1
NACA2	163.988.893.763.063	349.365.287.804.169	410.445.179.421.552	2.53E-256	2.89E-255	608.297.057.413.285	ENSG00000253506	NACA2
CXCL3	163.880.153.917.499	-0.94345029	198.222.196.456.904	3.05E-66	7.18E-66	171.667.366.371.782	ENSG00000163734	CXCL3
ZFP36L2	163.798.108.454.917	589.383.671.665.668	342.361.323.707.378	3.72E-190	2.37E-189	455.839.077.461.826	ENSG00000152518	ZFP36L2
ABCC6P1	163.776.563.096.116	-0.658099619	347.254.607.256.854	8.00E-195	5.28E-194	46.718.036.762.367	ENSG00000256340	ABCC6P1
TACR1	163.690.071.477.619	10.114.418.920.266	151.257.102.810.788	4.05E-36	7.38E-35	99.991.972.026.206	ENSG00000115353	TACR1
VIM	163.668.267.108.583	862.241.856.661.426	211.146.302.067.046	7.92E-76	2.00E-75	193.024.006.479.426	ENSG00000026025	VIM
RARA-AS1	163.658.100.754.352	105.536.717.693.446	49.800.250.072.825	0	0	807.927.824.787.728	ENSG00000265666	RARA-AS1
TBX5-AS1	163.643.315.245.042	-353.297.507.157.064	167.812.672.777.294	2.24E-45	4.44E-45	124.035.724.142.177	ENSG00000255399	TBX5-AS1
CD82	163.640.486.188.232	5.177.421.223.609	40.782.413.116.498	9.69E-254	1.08E-252	602.191.207.586.155	ENSG00000085117	CD82
CSPG4	163.408.487.021.681	548.246.881.916.735	319.525.288.430.616	1.23E-169	6.60E-168	406.312.509.788.033	ENSG00000173546	CSPG4
SP6	163.405.148.568.985	-0.994801885	21.606.243.040.886	1.41E-79	3.67E-79	202.293.948.838.629	ENSG00000189120	SP6
ZNF669	163.368.177.674.602	128.586.062.992.908	475.205.158.456.398	0	0	756.043.101.224.418	ENSG00000188295	ZNF669
ZBTB12	163.365.506.475.739	284.705.982.277.748	524.310.436.824.796	0	0	867.443.003.879.891	ENSG00000204366	ZBTB12
TRIP13	163.353.599.530.337	119.270.639.902.038	368.480.584.726.441	2.93E-215	2.32E-214	514.069.762.699.208	ENSG00000071539	TRIP13
CLEC12A	163.258.822.789.593	-257.420.400.626.181	169.655.284.863.457	1.44E-46	2.89E-46	126.686.818.155.833	ENSG00000172322	CLEC12A
EMILIN1	163.221.687.602.682	407.703.298.088.488	383.592.384.896.615	5.79E-230	5.19E-229	547.551.794.329.744	ENSG00000138080	EMILIN1
SDC1	163.199.283.714.042	159.338.838.591.718	264.599.502.830.672	3.08E-119	1.09E-118	293.153.467.667.575	ENSG00000115884	SDC1
LPL	163.158.944.736.253	601.197.755.551.722	249.930.421.219.317	8.72E-107	2.80E-106	264.032.003.452.011	ENSG00000175445	LPL
PPP1R18	163.110.915.194.806	479.538.980.865.467	458.743.543.328.978	4.09E-304	7.14E-303	718.171.719.418.969	ENSG00000146112	PPP1R18
LINC00310	162.879.520.466.569	-127.884.247.141.043	275.065.349.511.266	2.45E-128	9.38E-128	314.357.242.232.406	ENSG00000227456	LINC00310
ALDH1B1	162.817.287.711.091	337.954.315.899.256	651.852.332.742.256	0	0	114.886.979.486.633	ENSG00000137124	ALDH1B1
GPX1	162.798.623.886.442	673.924.124.012.099	435.367.100.298.809	5.95E-281	8.53E-280	664.858.092.901.544	ENSG00000233276	GPX1
LMNTD1	162.581.546.737.365	-144.471.205.542.298	265.399.829.569.806	6.28E-120	2.24E-122	295.043.951.445.311	ENSG00000152936	LMNTD1
EFNA2	162.561.405.145.205	-0.26211526	310.695.947.120.375	1.90E-160	9.53E-161	388.108.659.510.168	ENSG00000099617	EFNA2
FXYD6	162.504.249.062.025	825.837.196.211.519	322.678.891.316.535	1.40E-171	7.67E-171	413.221.004.573.453	ENSG00000137726	FXYD6
ARHGAP30	162.433.188.656.312	278.961.208.539.235	371.750.236.704.537	1.97E-218	1.61E-217	521.184.392.488.612	ENSG00000186517	ARHGAP30
HLA-B	162.425.481.224.329	792.494.509.467.753	323.354.911.547.912	3.27E-172	1.80E-171	414.652.642.915.816	ENSG00000234745	HLA-B
TRIM6	162.202.907.008.984	-0.302349327	314.693.543.294.414	3.82E-164	1.97E-163	396.613.667.417.668	ENSG00000121236	TRIM6
NCF1	162.012.516.386.071	0.912265229	284.633.374.946.781	8.51E-137	3.49E-136	333.614.302.356.752	ENSG00000158517	NCF1
DGKK	161.959.967.196.868	-0.720672109	129.840.199.346.879	4.00E-23	6.56E-23	727.550.227.074.338	ENSG00000274588	DGKK
COL4A1	161.926.779.513.766	489.859.430.717.489	22.514.505.926.943	1.21E-87	3.32E-87	217.729.723.292.358	ENSG00000187498	COL4A1
CEACAM21	161.913.129.684.241	-0.614229044	238.934.082.981.919	1.06E-97	3.16E-97	243.898.702.491.582	ENSG00000007129	CEACAM21
KLRC3	161.860.808.207.461	212.279.918.036.772	212.227.508.420.028	1.20E-76	3.05E-76	195.164.580.791.092	ENSG00000205810	KLRC3
ODC1	161.831.670.699.421	567.199.308.177.542	537.756.924.827.248	0	0	897.570.935.975.049	ENSG00000115758	ODC1
FOLR1	161.671.307.064.676	-0.634349246	20.908.539.121.425	2.84E-74	7.11E-74	190.074.599.866.425	ENSG00000110195	FOLR1
APOE	161.578.578.796.028	100.420.756.380.584	267.765.570.799.892	5.67E-122	2.06E-121	299.225.861.330.893	ENSG00000130203	APOE
AKNAD1	161.571.117.575.444	-0.460582406	336.133.252.380.751	3.05E-184	1.85E-183	442.838.704.687.042	ENSG00000162641	AKNAD1
SPN	161.569.342.180.271	0.932512329	304.287.354.810.187	1.48E-154	7.03E-154	374.456.236.415.479	ENSG00000197471	SPN
OLIG1	161.544.254.356.177	768.812.238.079.487	238.505.269.790.124	2.37E-97	7.06E-98	242.433.458.801.996	ENSG00000184221	OLIG1
VNN1	161.473.840.767.556	-162.674.757.174.717	21.989.028.834.894	1.56E-82	4.15E-82	20.914.400.930.648	ENSG00000112299	VNN1
CH25H	161.466.326.590.844	181.147.477.337.389	212.522.791.902.404	7.16E-77	1.82E-76	195.730.074.767.816	ENSG00000138135	CH25H
ABHD4	161.300.217.633.844	534.923.978.625.673	533.569.871.094.776	0	0	888.140.269.878.039	ENSG00000100439	ABHD4
TCF3	161.248.765.944.266	525.573.351.221.281	760.875.874.080.526	0	0	137.543.131.934.995	ENSG00000071564	TCF3
ANKRD36BP1	161.167.096.911.872	107.993.739.295.729	374.850.292.148.881	1.92E-222	1.61E-220	528.308.284.296.469	ENSG00000214262	ANKRD36BP1
FHL3	161.116.973.819.559	344.725.174.479.774	434.071.873.433.659	1.14E-279	1.61E-278	662.041.789.658.427	ENSG00000183386	FHL3
HLA-DQB1-AS1	161.090.021.122.159	0.676744156	207.306.767.988.441	6.14E-73	1.52E-73	186.854.602.678.147	ENSG00000223534	HLA-DQB1-AS1
NBAT1	160.914.242.294.517	-0.085200214	279.197.664.688.783	5.65E-132	2.23E-131	32.262.665.494.187	ENSG00000260455	NBAT1
B4GALT4-AS1	160.760.209.302.258	-107.569.596.826.716	51.850.673.627.317	0	0	854.289.627.253.708	ENSG00000240254	B4GALT4-AS1
FGD3	160.514.109.738.909	202.596.489.955.783	39.402.956.347.614	3.52E-240	3.46E-239	57.132.953.646.133	ENSG00000127084	FGD3
DNAAF3	160.418.808.046.941	-0.990155182	191.485.608.431.208	2.08E-61	4.71E-61	160.576.031.386.011	ENSG00000167646	DNAAF3
LY96	160.278.402.377.702	130.774.166.038.118	290.513.846.395.892	4.65E-143	2.00E-141	345.670.663.993.036	ENSG00000154589	LY96
RMI2	160.164.768.748.053	0.486060385	236.522.704.473.045	9.68E-96	2.85E-95	239.273.770.602.915	ENSG00000175643	RMI2
VAV1	160.101.887.187.921	191.695.059.599.484	291.477.386.299.852	6.33E-144	2.74E-142	347.585.462.510.862	ENSG00000141968	VAV1
LINC01126	160.015.429.581.961	-1.845.903.947.332	324.249.945.105.718	4.75E-173	2.63E-172	417.151.431.742.277	ENSG00000279873	LINC01126
TLE6	159.953.693.984.877	113.878.978.396.467	244.830.763.268.736	1.52E-102	4.72E-102	25.483.424.187.686	ENSG00000104953	TLE6
GPC6	159.758.535.846.513	238.534.703.902.829	402.518.113.219.832	1.62E-248	1.72E-247	590.475.411.244.169	ENSG00000183098	GPC6
GINS2	159.463.424.035.092	142.565.849.972.103	383.630.687.221.901	5.31E-231	4.77E-230	547.968.883.424.003	ENSG00000131153	GINS2
GALK1	159.425.542.362.624	362.747.929.090.165	616.773.445.051.308	0	0	10.729.912.714.552	ENSG00000108479	GALK1
POFUT1	159.331.218.165.623	509.237.801.231.847	863.626.035.037.759	0	0	157.561.018.270.939	ENSG00000101346	POFUT1
SLA	159.158.893.021.927	344.195.169.230.672	312.747.411.588.778	2.42E-162	1.23E-161	392.024.306.273.904	ENSG00000155926	SLA
CHL1-AS1	159.050.634.121.073	-0.708855593	244.732.948.957.341	1.83E-103	5.69E-102	254.852.505.541.565	ENSG00000234661	CHL1-AS1
IGFBP5	158.709.383.017.958	722.720.454.602.207	328.989.858.232.005	1.69E-177	9.70E-177	426.771.541.681.247	ENSG00000115461	IGFBP5
TMEM86A	158.703.983.659.928	262.309.919.408.261	644.028.441.553.032	0	0	113.210.230.128.954	ENSG00000151117	TMEM86A
SGO2	158.433.868.989.252	202.770.227.124.327	482.835.351.762.266	0	0	773.384.635.972.239	ENSG00000163535	SGO2
TNFRSF10C	158.378.155.708.956	-0.596556263	25.539.698.337.015	2.20E-111	7.32E-111	275.340.605.718.705	ENSG00000173535	TNFRSF10C
TIMP2	158.360.556.239.572	785.541.133.490.478	307.321.676.665.316	2.44E-158	1.18E-156	380.426.895.631.572	ENSG00000035862	TIMP2
ARHGAP42	158.040.792.954.583	333.167.678.410.192	440.470.038.166.624	5.26E-286	7.90E-285	676.641.429.867.085	ENSG00000165895	ARHGAP42
TCF7L1	158.029.973.940.437	376.982.432.753.308	511.613.228.777.183	0	0	838.614.895.740.422	ENSG00000152284	TCF7L1
LCK	157.953.511.765.464	-20.091.665.451.691	207.705.100.775.824	3.09E-74	7.65E-73	18.783.109.411.294	ENSG00000182866	LCK
LRP1-AS	157.680.028.367.593	-0.733484353	257.586.130.940.115	3.07E-113	1.04E-112	279.618.012.854.738	ENSG00000259125	LRP1-AS
MTFR2	157.615.479.807.597	-0.907576651	310.908.773.755.182	1.21E-160	6.07E-160	388.601.490.864.392	ENSG00000146410	MTFR2
COL4A2	157.613.140.373.463	516.915.828.188.371	255.297.294.298.049	2.67E-111	8.88E-111	27.441.072.705.843	ENSG00000134871	COL4A2
NDNF	157.567.866.876.237	0.33351287	203.993.407.161.291	1.79E-70	4.35E-70	181.236.409.075.898	ENSG00000173376	NDNF
PCDHB10	157.510.071.253.236	325.090.988.485.023	494.239.332.976.097	0	0	79.922.312.159.425	ENSG00000120324	PCDHB10
A2M	157.370.822.462.285	858.345.095.676.756	303.931.738.981.969	3.13E-154	1.48E-153	37.332.506.083.567	ENSG00000175899	A2M
TMEM106A	157.229.971.535.326	115.774.413.804.289	3.505.471.313.052	5.66E-198	3.84E-197	474.307.801.168.292	ENSG00000184988	TMEM106A
DHRS2	157.106.233.492.465	-0.501877948	212.189.516.665.168	1.28E-76	3.26E-76	195.449.598.210.404	ENSG00000100867	DHRS2
KLRB1	157.010.469.943.127	-213.728.558.453.473	208.020.037.755.078	1.79E-73	4.45E-75	188.383.586.051.439	ENSG00000111796	KLRB1
EVI2B	156.845.688.885.739	31.952.003.231.028	281.656.232.108.141	3.77E-135	1.51E-133	327.205.441.005.901	ENSG00000185862	EVI2B
TBC1D3P1-DHX40P1	156.827.207.892.673	181.999.129.402.937	55.045.409.787.751	0	0	926.344.458.192.518	ENSG00000267104	TBC1D3P1-DHX40P1
KCNN3	156.676.383.899.535	599.590.220.810.209	249.493.845.978.771	2.02E-106	6.46E-106	263.190.183.965.782	ENSG00000143603	KCNN3
TIMP3	156.106.991.339.005	769.922.116.665.458	30.821.109.581.163	3.71E-158	1.81E-157	382.297.271.613.478	ENSG00000100234	TIMP3
FGFBP2	156.035.286.825.375	-0.335404242	263.107.890.182.077	5.90E-118	2.07E-117	290.423.557.003.107	ENSG00000137441	FGFBP2
HELZ2	155.982.592.448.416	374.374.808.517.981	351.907.206.136.154	2.81E-200	1.93E-198	476.971.896.787.478	ENSG00000130589	HELZ2
KIAA1549	155.969.964.518.719	451.720.605.941.742	363.722.322.388.995	1.18E-210	8.95E-210	503.058.752.863.743	ENSG00000122778	KIAA1549
DCLK2	155.823.640.222.338	686.861.258.706.453	438.447.254.248.039	5.30E-284	7.83E-283	67.188.457.822.273	ENSG00000170390	DCLK2
LUZP2	155.789.229.900.039	520.512.560.518.853	202.239.235.105.317	3.53E-69	8.48E-69	177.573.706.003.102	ENSG00000187398	LUZP2
ZNF572	155.701.396.565.134	0.977549888	52.061.723.798.912	0	0	859.183.780.982.019	ENSG00000180938	ZNF572
PPIB	155.673.787.860.003	675.949.736.187.029	52.981.633.458.842	0	0	879.701.248.052.662	ENSG00000166794	PPIB
DARS1-AS1	155.664.706.032.826	107.563.831.453.346	617.323.021.563.454	0	0	107.423.647.187.419	ENSG00000231890	DARS1-AS1
SDSL	155.462.738.364.053	291.043.554.395.938	373.721.699.719.776	2.40E-220	2.00E-219	52.557.755.373.594	ENSG00000139410	SDSL
DAPL1	155.391.554.886.046	-0.477676966	196.924.792.827.928	2.65E-65	6.21E-65	169.459.346.486.552	ENSG00000163331	DAPL1
SOX21	155.304.564.594.506	385.960.451.450.108	324.394.868.599.214	3.48E-173	1.92E-172	41.691.160.984.945	ENSG00000125285	SOX21
SNORD17	155.296.002.617.973	-389.586.127.049.167	211.235.408.853.871	6.78E-76	1.71E-75	194.051.634.183.744	ENSG00000212232	SNORD17
OTOG	155.196.884.449.596	-300.514.874.859.622	140.987.897.190.303	3.51E-30	6.08E-29	868.893.537.505.112	ENSG00000188162	OTOG
HOXA3	155.123.638.343.557	-370.596.000.244.686	122.157.715.923.752	3.41E-19	5.38E-19	641.146.247.560.014	ENSG00000105997	HOXA3
LAG3	154.946.084.477.093	-0.482125013	23.126.110.157.477	1.68E-91	4.81E-91	229.637.786.462.575	ENSG00000089692	LAG3
GYPC	154.849.815.795.758	288.863.644.276.173	316.882.030.495.279	3.55E-166	1.87E-165	400.930.283.791.392	ENSG00000136732	GYPC
KDM4D	154.819.095.816.182	0.78744711	458.866.782.909.101	3.09E-304	5.39E-303	718.812.351.744.512	ENSG00000186280	KDM4D
AJUBA	154.810.076.667.233	138.414.003.392.509	372.064.020.450.837	9.79E-219	8.03E-218	522.053.377.743.565	ENSG00000129474	AJUBA
GSTT2	154.785.111.830.615	204.953.501.681.558	251.662.118.634.309	3.09E-109	9.99E-108	267.793.793.809.714	ENSG00000099984	GSTT2
CDCA4	154.688.229.188.036	138.586.603.382.566	42.344.903.739.232	3.68E-269	4.68E-268	638.076.062.478.689	ENSG00000170779	CDCA4
GFI1B	154.623.951.172.461	-204.796.380.388.103	29.045.401.517.385	5.27E-142	2.26E-141	345.807.349.096.014	ENSG00000165702	GFI1B
HLA-DPB2	154.608.846.872.685	-0.550917602	20.363.523.550.859	3.30E-70	7.98E-70	18.073.317.070.014	ENSG00000224557	HLA-DPB2
CCDC169-SOHLH2	154.576.187.484.288	-0.088697523	251.770.253.373.055	2.51E-108	8.12E-108	268.268.590.521.243	ENSG00000250709	CCDC169-SOHLH2
ADGRG7	154.564.734.173.889	-477.717.283.569.384	188.460.316.997.784	2.82E-59	6.28E-59	155.971.112.221.915	ENSG00000144820	ADGRG7
HLA-C	154.534.693.368.899	766.317.475.922.344	317.048.180.501.654	2.49E-166	1.31E-166	401.099.005.031.961	ENSG00000204525	HLA-C
HOXB6	154.433.262.954.273	-427.990.885.513.653	151.486.223.986.619	2.96E-35	5.40E-36	100.906.902.305.505	ENSG00000108511	HOXB6
CSF1	154.370.361.184.126	51.012.479.310.298	372.089.440.232.456	9.25E-219	7.59E-218	521.675.826.279.154	ENSG00000184371	CSF1
FRMPD3	154.353.322.478.893	401.107.721.733.066	294.892.428.849.881	5.25E-146	2.33E-145	354.355.265.856.682	ENSG00000147234	FRMPD3
SGO1-AS1	154.344.734.519.386	-16.784.970.630.524	231.250.336.164.359	1.72E-91	4.90E-91	229.728.043.096.842	ENSG00000231304	SGO1-AS1
NCF4	154.248.720.077.018	156.414.124.356.405	285.958.039.914.114	5.61E-138	2.32E-137	33.625.544.851.283	ENSG00000100365	NCF4
MRC1	154.227.141.458.489	157.264.246.116.645	24.274.118.017.168	8.04E-101	2.46E-100	250.814.991.834.293	ENSG00000260314	MRC1
SNCAIP	154.185.266.257.689	38.903.565.885.784	324.594.413.276.193	2.26E-173	1.25E-172	417.337.454.222.398	ENSG00000064692	SNCAIP
MAN2B1	154.139.511.585.147	483.934.064.920.813	545.730.657.350.555	0	0	915.515.490.348.909	ENSG00000104774	MAN2B1
ACY3	154.116.101.596.525	0.535565206	177.916.441.420.009	4.96E-52	1.04E-52	138.864.370.121.416	ENSG00000132744	ACY3
HCST	154.061.888.994.312	114.879.185.448.408	309.045.588.241.278	6.32E-159	3.12E-158	384.485.226.378.891	ENSG00000126264	HCST
CTSO	153.976.788.523.324	495.327.999.084.862	413.779.456.393.211	1.30E-259	1.54E-258	615.712.398.294.968	ENSG00000256043	CTSO
WDR76	153.953.877.053.395	21.671.788.961.429	344.136.776.565.917	7.57E-192	4.88E-191	460.100.608.803.024	ENSG00000092470	WDR76
TREM1	153.753.264.031.445	-120.622.218.981.852	146.363.071.287.915	3.02E-32	5.37E-32	937.127.983.976.062	ENSG00000124731	TREM1
TRIM5	153.718.954.832.293	250.696.645.673.815	370.195.970.711.791	6.37E-217	5.12E-216	5.177.542.828.024	ENSG00000132256	TRIM5
TTC30B	153.566.842.562.006	221.703.721.774.028	552.065.883.916.925	0	0	929.941.254.782.767	ENSG00000196659	TTC30B
VANGL1	153.501.568.906.135	208.664.675.288.772	402.582.883.990.054	1.40E-248	1.48E-247	590.658.166.408.155	ENSG00000173218	VANGL1
CNN2	153.500.159.897.142	292.178.798.581.908	303.277.498.999.649	1.24E-153	5.85E-153	372.066.759.049.411	ENSG00000064666	CNN2
RPN2	153.484.370.022.623	666.617.116.338.804	796.644.188.426.539	0	0	144.662.055.271.793	ENSG00000118705	RPN2
MKRN3	153.426.335.079.112	239.730.379.714.479	309.482.679.433.019	2.50E-159	1.24E-160	385.251.682.908.684	ENSG00000179455	MKRN3
CD3E	153.391.884.153.232	-139.021.494.165.975	182.649.270.394.035	3.02E-56	6.52E-55	146.477.347.449.634	ENSG00000198851	CD3E
RGS19	153.329.192.914.423	324.677.872.767.825	481.177.570.860.626	0	0	769.491.964.915.981	ENSG00000171700	RGS19
ASCL2	153.311.975.133.616	-173.358.835.496.738	209.777.742.962.499	8.56E-75	2.15E-74	191.384.007.035.258	ENSG00000183734	ASCL2
FCGR2B	153.194.451.409.066	0.12980405	191.351.005.023.278	2.59E-61	5.86E-61	160.226.812.484.272	ENSG00000072694	FCGR2B
IGFBP7-AS1	153.136.308.675.153	377.796.623.390.476	284.391.195.843.626	1.40E-136	5.73E-136	332.705.790.268.983	ENSG00000245067	IGFBP7-AS1
TMEM187	153.101.906.659.923	270.285.898.090.218	66.155.252.076.072	0	0	116.963.470.424.719	ENSG00000177854	TMEM187
CCDC160	153.080.260.254.079	125.461.616.150.794	352.465.800.135.756	8.19E-200	5.65E-199	478.531.465.804.369	ENSG00000203952	CCDC160
LOXL2	152.982.984.134.613	278.628.772.615.832	273.541.866.272.614	5.31E-127	2.00E-126	310.830.527.861.785	ENSG00000134013	LOXL2
CD93	152.950.112.368.452	341.095.887.643.734	217.741.281.612.058	7.21E-81	1.89E-80	204.650.881.893.134	ENSG00000125810	CD93
DAG1	152.843.246.877.179	642.982.716.864.614	595.491.147.909.665	0	0	10.262.402.852.606	ENSG00000173402	DAG1
WAS	152.789.850.731.463	252.951.638.153.175	382.416.588.971.329	8.14E-229	7.22E-228	545.121.313.072.934	ENSG00000015285	WAS
CYTH4	152.748.168.957.243	27.179.662.665.294	282.940.608.943.491	2.73E-135	1.10E-134	329.906.000.323.791	ENSG00000100055	CYTH4
C1orf158	152.701.438.874.578	-326.615.249.449.656	122.368.698.641.541	2.67E-19	4.23E-19	643.114.150.483.632	ENSG00000157330	C1orf158
NLGN1	152.527.019.852.744	50.600.352.842.971	605.667.736.449.938	0	0	104.860.254.254.977	ENSG00000169760	NLGN1
SLC7A11-AS1	152.487.594.020.509	0.088981173	242.965.849.635.186	5.25E-102	1.61E-100	251.423.265.640.308	ENSG00000250033	SLC7A11-AS1
HMCN1	152.349.798.256.686	0.963038586	347.118.929.370.163	1.08E-194	7.11E-195	466.780.719.198.772	ENSG00000143341	HMCN1
ABI3BP	152.316.832.720.242	374.182.150.262.259	231.655.841.899.187	8.12E-92	2.33E-91	229.762.818.194.795	ENSG00000154175	ABI3BP
PTGFRN	152.306.680.733.584	459.863.023.610.786	343.883.032.160.111	1.32E-191	8.49E-191	459.211.934.836.749	ENSG00000134247	PTGFRN
ARHGAP25	152.087.874.869.506	233.591.005.040.723	363.919.867.690.128	7.62E-211	5.78E-210	503.791.485.497.075	ENSG00000163219	ARHGAP25
RARA	151.924.696.168.137	462.086.170.749.118	536.616.189.453.899	0	0	895.032.974.772.132	ENSG00000131759	RARA
CYP2S1	151.909.602.179.832	-0.019465911	21.448.825.196.763	2.27E-78	5.85E-78	199.420.078.891.405	ENSG00000167600	CYP2S1
GBP1P1	151.776.626.080.366	0.310037883	2.591.986.754.906	1.30E-114	4.45E-114	282.673.090.995.709	ENSG00000225492	GBP1P1
RPLP0	151.695.959.552.068	807.786.120.231.463	527.917.348.982.549	0	0	875.480.358.154.219	ENSG00000089157	RPLP0
FN1	151.601.526.021.834	751.664.121.284.443	262.015.666.297.832	5.10E-117	1.77E-116	287.645.115.305.319	ENSG00000115414	FN1
IFI35	151.543.748.973.196	330.369.666.123.493	371.618.353.241.612	2.65E-218	2.17E-217	520.820.692.439.274	ENSG00000068079	IFI35
ZNF486	151.524.446.342.025	18.057.021.234.123	483.731.522.919.769	0	0	775.441.273.702.202	ENSG00000256229	ZNF486
NEURL3	151.437.906.488.338	-0.894842925	266.308.052.542.964	1.03E-120	3.71E-120	296.808.022.275.628	ENSG00000163121	NEURL3
CENPW	151.288.199.284.681	0.027859793	336.523.960.511.082	1.30E-184	7.89E-184	44.366.277.727.217	ENSG00000203760	CENPW
NOTCH2	151.264.397.626.884	638.346.468.475.972	308.424.632.947.574	2.36E-159	1.16E-157	382.667.671.550.748	ENSG00000134250	NOTCH2
TMX1	151.040.926.846.745	521.891.609.270.812	643.059.072.512.624	0	0	11.298.703.540.428	ENSG00000139921	TMX1
UBL7-AS1	150.989.924.702.072	0.410596993	511.525.611.272.375	0	0	838.602.319.129.857	ENSG00000247240	UBL7-AS1
CHIT1	150.960.184.272.332	-0.151613319	212.061.511.149.308	1.60E-76	4.07E-76	19.518.876.367.736	ENSG00000133063	CHIT1
SPNS3	150.952.276.555.799	-0.131258592	25.220.622.456.768	1.08E-108	3.50E-108	269.115.370.465.018	ENSG00000182557	SPNS3
WDR5B	150.944.393.976.156	266.298.386.829.788	620.679.584.448.415	0	0	108.156.464.013.853	ENSG00000196981	WDR5B
FOXN4	150.871.724.611.802	-169.930.450.965.303	226.552.914.497.756	9.38E-89	2.60E-88	221.145.378.151.205	ENSG00000139445	FOXN4
TLR6	150.753.551.300.722	129.977.652.506.906	283.444.944.009.619	9.72E-136	3.95E-135	331.139.868.624.678	ENSG00000174130	TLR6
TENM4	150.742.533.047.774	506.539.229.409.168	31.293.975.639.269	1.61E-162	8.19E-162	392.247.582.878.181	ENSG00000149256	TENM4
TTC30A	150.697.367.538.355	313.966.971.683.936	573.248.093.987.733	0	0	977.153.457.491.989	ENSG00000197557	TTC30A
FBXO5	150.562.682.993.115	211.531.598.535.169	417.476.516.297.395	2.93E-264	3.55E-262	624.436.490.132.444	ENSG00000112029	FBXO5
SLC2A5	150.552.829.893.684	429.994.845.129.617	248.811.939.282.827	7.49E-106	2.38E-105	261.954.488.401.701	ENSG00000142583	SLC2A5
CYBA	150.547.690.652.025	43.628.554.256.295	269.279.905.683.237	2.76E-123	1.01E-122	3.020.447.810.893	ENSG00000051523	CYBA
GOLIM4	150.535.162.193.875	647.533.582.587.578	342.585.082.206.483	2.28E-190	1.45E-189	456.343.144.171.059	ENSG00000173905	GOLIM4
PPIAL4C	150.467.621.482.341	-0.449047482	370.086.071.867.992	8.14E-217	6.53E-216	517.750.133.482.269	ENSG00000263464	PPIAL4C
LEF1-AS1	150.458.951.310.284	-0.532122669	329.751.649.552.909	3.24E-178	1.87E-177	428.986.326.190.229	ENSG00000232021	LEF1-AS1
NXT2	150.386.203.017.013	369.168.072.960.214	47.773.895.976.236	0	0	761.604.854.997.415	ENSG00000101888	NXT2
BYSL	150.340.311.841.659	299.706.680.373.077	663.288.049.098.234	0	0	117.332.450.348.086	ENSG00000112578	BYSL
N4BP2	150.255.080.769.145	31.978.922.836.148	564.660.239.501.359	0	0	958.025.818.649.402	ENSG00000078177	N4BP2
SLC4A2	150.151.647.532.083	572.474.611.775.808	400.333.840.886.546	2.27E-246	2.37E-245	585.216.049.013.145	ENSG00000164889	SLC4A2
RELB	150.098.040.653.769	229.297.089.631.308	366.821.595.008.653	1.19E-214	9.24E-213	510.257.698.022.924	ENSG00000104856	RELB
CCDC169	150.094.453.800.126	0.911954553	296.842.033.140.012	9.01E-148	4.05E-147	35.885.789.627.943	ENSG00000242715	CCDC169
SYDE1	150.005.972.383.239	361.933.896.313.119	399.171.226.962.768	3.16E-245	3.24E-244	58.274.342.471.071	ENSG00000105137	SYDE1
PVT1	149.961.585.604.939	-0.020943328	25.059.156.491.678	2.44E-107	7.86E-107	265.991.324.470.935	ENSG00000249859	PVT1
PXDC1	149.854.008.256.331	491.931.413.056.545	368.417.424.776.976	3.38E-215	2.67E-215	513.484.508.341.421	ENSG00000168994	PXDC1
DOK2	149.832.870.728.811	-118.495.234.411.022	239.119.161.821.122	7.48E-98	2.24E-97	244.301.511.129.309	ENSG00000147443	DOK2
GRAPL	149.655.615.152.969	-134.437.426.948.741	341.499.228.479.101	2.46E-189	1.55E-188	454.582.254.737.324	ENSG00000189152	GRAPL
LTF	149.646.310.135.371	114.591.640.606.958	122.556.805.564.493	2.15E-19	3.41E-19	63.956.328.551.197	ENSG00000012223	LTF
NACA4P	149.449.783.597.451	302.500.655.983.638	360.759.778.764.699	8.58E-208	6.33E-207	496.674.319.417.391	ENSG00000228224	NACA4P
UBL4B	149.447.048.036.969	-202.529.727.089.217	242.493.777.518.336	1.28E-100	3.92E-100	25.071.618.941.249	ENSG00000186150	UBL4B
CDK2	149.420.068.299.761	293.664.787.750.582	333.775.120.660.458	5.19E-182	3.09E-181	437.360.162.432.879	ENSG00000123374	CDK2
ECM2	149.373.700.318.563	289.667.190.344.995	261.035.530.272.173	3.52E-116	1.22E-115	285.924.481.911.794	ENSG00000106823	ECM2
GRK1	149.369.718.709.473	-182.632.395.788.669	295.158.356.075.243	3.02E-146	1.34E-145	355.549.014.740.923	ENSG00000185974	GRK1
CDCA7L	149.341.505.019.959	339.521.592.865.238	336.259.660.103.174	2.32E-184	1.40E-184	442.699.563.484.409	ENSG00000164649	CDCA7L
PSMB8	149.337.215.859.269	432.530.556.492.659	363.452.145.792.933	2.16E-210	1.63E-209	502.477.892.732.288	ENSG00000204264	PSMB8
CORO1C	149.307.272.115.939	677.524.303.186.608	629.917.737.575.478	0	0	11.014.974.013.881	ENSG00000110880	CORO1C
WDR38	149.301.576.838.123	-0.207443897	221.826.883.045.771	4.85E-84	1.31E-83	212.469.706.788.039	ENSG00000136918	WDR38
IFI16	149.204.202.642.756	523.590.447.118.822	311.387.923.956.061	4.37E-161	2.20E-161	388.940.223.294.438	ENSG00000163565	IFI16
MNDA	149.171.658.918.216	261.727.756.084.694	293.107.319.666.217	2.15E-144	9.40E-144	35.086.394.977.474	ENSG00000163563	MNDA
HOXA9	149.077.250.397.438	-452.182.663.830.878	158.326.554.382.473	2.13E-39	4.01E-39	110.412.420.747.571	ENSG00000078399	HOXA9
TRIB3	148.926.023.732.341	241.376.005.505.584	290.905.230.496.848	2.07E-142	8.91E-143	346.333.304.887.514	ENSG00000101255	TRIB3
ALYREF	148.904.810.322.747	446.506.028.964.267	732.075.443.994.238	0	0	131.698.352.964.449	ENSG00000183684	ALYREF
EPHB3	148.663.206.979.114	382.904.057.052.441	349.714.984.146.027	3.54E-198	2.39E-196	472.126.735.019.028	ENSG00000182580	EPHB3
SEC61A1	148.616.565.243.504	698.150.348.079.167	673.721.120.372.048	0	0	119.539.475.022.247	ENSG00000058262	SEC61A1
MAPRE1	148.514.251.878.629	645.379.307.587.291	400.738.749.786.276	9.10E-247	9.49E-247	586.150.268.026.731	ENSG00000101367	MAPRE1
SNX20	148.492.777.027.449	125.644.634.566.622	295.083.465.195.908	3.53E-146	1.57E-145	355.157.047.218.405	ENSG00000167208	SNX20
CEP83-DT	148.252.049.970.421	-0.825105836	347.644.523.626.664	3.39E-195	2.25E-194	468.044.791.151.028	ENSG00000278916	CEP83-DT
RAVER1	148.185.386.534.915	517.428.749.469.075	814.924.636.915.489	0	0	148.237.062.579.602	ENSG00000161847	RAVER1
HOXB-AS3	148.185.136.379.322	-417.937.732.821.988	14.230.535.151.035	6.35E-30	1.11E-29	886.978.462.427.367	ENSG00000233101	HOXB-AS3
CXCL13	148.134.350.640.375	-233.496.969.301.029	14.032.695.022.106	8.24E-30	1.42E-28	85.973.912.094.116	ENSG00000156234	CXCL13
NCAM1-AS1	148.035.475.370.784	325.263.789.140.719	317.060.042.225.714	2.43E-166	1.28E-165	401.256.970.732.311	ENSG00000227487	NCAM1-AS1
SLCO2A1	148.017.274.122.708	200.084.266.178.997	283.536.596.234.777	8.06E-137	3.28E-137	33.123.664.253.049	ENSG00000174640	SLCO2A1
FCGR3B	147.854.133.971.626	11.624.641.607.344	194.259.950.066.531	2.19E-63	5.04E-63	164.849.889.004.742	ENSG00000162747	FCGR3B
SENCR	147.781.480.973.352	-0.612724887	312.960.876.478.249	1.54E-162	7.84E-162	39.294.633.900.494	ENSG00000254703	SENCR
FOSL1	147.774.675.570.847	0.376283193	178.146.056.851.317	3.47E-53	7.29E-52	139.242.344.725.164	ENSG00000175592	FOSL1
UST	147.670.586.704.911	504.353.224.649.008	392.737.653.023.559	6.51E-239	6.30E-239	568.062.195.681.381	ENSG00000111962	UST
MMP15	147.659.284.435.106	420.322.256.927.501	446.040.972.805.095	1.59E-291	2.51E-290	689.241.866.532.952	ENSG00000102996	MMP15
ZC3HAV1	147.608.031.319.355	45.085.888.302.921	370.743.994.093.395	1.87E-217	1.52E-216	518.711.329.717.086	ENSG00000105939	ZC3HAV1
OAS1	147.565.255.611.416	278.343.445.114.098	266.177.714.801.119	1.34E-121	4.80E-120	296.108.484.532.739	ENSG00000089127	OAS1
CLIC4	147.475.271.892.376	761.888.866.221.248	251.876.255.338.765	2.04E-108	6.62E-108	26.786.677.659.295	ENSG00000169504	CLIC4
CALR	147.373.240.942.785	783.550.985.346.588	50.385.207.954.097	0	0	820.975.981.007.803	ENSG00000179218	CALR
TOR4A	147.334.149.431.668	1.819.129.049.134	368.981.523.459.059	9.59E-216	7.62E-215	51.513.033.562.114	ENSG00000198113	TOR4A
GPR160	147.301.008.198.888	0.287638108	277.827.454.713.598	9.14E-131	3.57E-130	319.815.229.647.618	ENSG00000173890	GPR160
PCDHB3	147.274.060.747.543	116.785.108.805.338	304.306.601.458.167	1.42E-154	6.75E-154	374.475.376.338.218	ENSG00000113205	PCDHB3
PRCP	147.259.022.884.627	65.188.250.766.925	512.836.196.609.311	0	0	841.288.836.940.365	ENSG00000137509	PRCP
TMEM236	147.252.679.776.678	-197.336.870.114.085	252.401.150.005.848	7.40E-109	2.41E-109	269.641.929.192.561	ENSG00000148483	TMEM236
LDLRAD3	147.064.076.637.243	519.337.047.944.813	383.537.082.477.479	6.55E-230	5.88E-229	547.333.850.021.682	ENSG00000179241	LDLRAD3
CRYAB	146.951.617.909.311	932.139.044.211.079	243.419.411.501.761	2.22E-101	6.83E-101	251.812.095.004.602	ENSG00000109846	CRYAB
SLC35B2	146.904.337.153.369	533.817.325.828.454	588.324.250.097.386	0	0	101.041.353.989.555	ENSG00000157593	SLC35B2
TRAF4	146.672.259.824.536	49.905.453.933.107	419.350.231.508.375	4.13E-265	5.09E-264	628.368.321.040.914	ENSG00000076604	TRAF4
EPHB4	146.663.153.588.741	312.215.872.654.624	39.851.518.099.834	1.39E-244	1.42E-243	581.329.189.673.374	ENSG00000196411	EPHB4
PLAAT4	146.623.886.917.265	392.006.503.962.923	266.148.125.795.845	1.42E-120	5.09E-121	29.586.609.559.202	ENSG00000133321	PLAAT4
PAX5	146.421.852.396.648	-275.286.086.833.873	150.728.731.986.664	8.35E-35	1.52E-34	997.459.301.289.177	ENSG00000196092	PAX5
GJA3	146.323.432.944.394	-303.319.464.709.644	13.517.772.748.086	5.67E-26	9.54E-26	795.513.677.357.039	ENSG00000121743	GJA3
CD81-AS1	146.193.341.523.473	206.456.461.232.096	604.006.735.222.477	0	0	104.514.306.304.568	ENSG00000238184	CD81-AS1
H2BC12	145.909.163.055.925	13.113.541.655.749	274.457.364.612.428	8.38E-129	3.19E-127	312.891.866.950.823	ENSG00000197903	H2BC12
SULF1	145.863.479.906.024	342.770.259.781.511	223.214.173.006.174	3.99E-85	1.08E-85	21.443.460.207.639	ENSG00000137573	SULF1
TYMS	145.820.824.653.066	340.344.249.798.262	263.168.018.432.026	5.24E-118	1.84E-117	290.045.175.562.431	ENSG00000176890	TYMS
SPHK1	145.600.778.866.875	204.943.129.647.054	258.670.370.910.473	3.67E-114	1.25E-113	281.421.159.260.615	ENSG00000176170	SPHK1
DISP3	145.595.106.720.817	398.011.673.646.066	287.697.784.278.021	1.56E-139	6.55E-139	339.468.259.408.502	ENSG00000204624	DISP3
PATL2	145.590.682.094.012	-0.567044185	289.885.111.168.408	1.71E-142	7.30E-141	344.555.492.483.847	ENSG00000229474	PATL2
GLI2	145.544.947.703.911	177.931.116.733.355	293.867.481.779.237	4.43E-145	1.95E-144	352.565.954.296.283	ENSG00000074047	GLI2
NCAPG	145.415.555.459.896	280.292.118.072.957	340.301.912.335.886	3.38E-188	2.11E-187	451.615.065.323.027	ENSG00000109805	NCAPG
BCL2L11	145.235.275.747.892	329.795.587.782.076	51.364.361.293.799	0	0	843.269.155.210.747	ENSG00000153094	BCL2L11
PLEKHG2	145.084.404.048.432	387.587.768.777.449	383.324.214.540.912	1.06E-229	9.46E-229	546.976.791.951.493	ENSG00000090924	PLEKHG2
CD300LF	145.068.757.790.113	-0.210333922	195.478.637.508.228	2.93E-64	6.78E-64	16.703.695.130.769	ENSG00000186074	CD300LF
GPC4	144.999.640.814.941	389.845.800.467.999	351.738.298.378.498	4.08E-199	2.80E-198	476.579.125.135.664	ENSG00000076716	GPC4
STEAP3-AS1	144.682.987.781.876	0.131345942	278.181.563.561.074	4.46E-131	1.75E-130	32.054.860.257.748	ENSG00000229867	STEAP3-AS1
SLC40A1	144.552.028.187.875	485.180.382.198.581	309.883.169.742.067	1.07E-159	5.32E-159	385.763.872.100.314	ENSG00000138449	SLC40A1
F2RL3	144.421.216.363.716	-159.663.231.140.742	185.868.903.774.094	1.82E-57	3.98E-57	151.599.843.880.429	ENSG00000127533	F2RL3
ZNF813	144.226.161.136.647	147.095.730.866.716	533.987.222.614.151	0	0	889.352.283.465.248	ENSG00000198346	ZNF813
SPSB1	143.992.197.161.838	358.305.182.336.438	316.398.453.534.407	1.00E-165	5.24E-165	399.792.437.708.898	ENSG00000171621	SPSB1
GZMA	143.958.187.218.015	-216.509.253.177.788	178.565.183.192.504	1.81E-53	3.81E-52	140.184.633.945.208	ENSG00000145649	GZMA
S1PR3	143.936.453.523.605	40.461.811.966.521	263.149.317.526.339	5.43E-118	1.90E-117	289.908.079.823.657	ENSG00000213694	S1PR3
MR1	143.681.450.448.101	329.759.904.029.833	375.509.609.926.102	4.38E-222	3.70E-221	529.527.509.807.282	ENSG00000153029	MR1
VMO1	143.594.873.633.285	0.765943761	403.897.210.659.399	7.12E-250	7.64E-250	593.741.114.632.139	ENSG00000182853	VMO1
ST7-AS2	143.400.168.377.487	0.097149532	369.923.063.082.636	1.17E-216	9.38E-216	517.365.441.765.633	ENSG00000226367	ST7-AS2
KCNMB1	143.367.614.131.164	150.899.082.768.761	287.107.325.902.247	5.27E-139	2.20E-138	338.628.056.657.712	ENSG00000145936	KCNMB1
BATF	143.327.535.031.045	-178.756.854.239.192	160.907.607.780.767	5.35E-41	1.02E-40	113.841.366.120.331	ENSG00000156127	BATF
CD9	143.302.796.459.461	652.680.515.109.497	259.757.079.103.122	4.35E-115	1.49E-114	283.137.161.971.099	ENSG00000010278	CD9
RASEF	143.299.734.858.514	-14.593.708.771.983	170.167.449.989.685	6.68E-47	1.34E-46	127.343.510.323.811	ENSG00000165105	RASEF
SLC25A26	143.278.389.210.015	61.589.089.337.551	452.150.678.307.521	1.40E-297	2.33E-296	703.108.668.797.793	ENSG00000144741	SLC25A26
LINC00461	143.226.593.815.878	649.476.072.430.003	411.706.515.749.538	1.45E-258	1.67E-256	611.008.348.499.039	ENSG00000245526	LINC00461
LILRB1	143.122.490.270.176	184.280.571.641.187	226.035.784.150.177	2.40E-87	6.63E-87	219.804.244.406.223	ENSG00000104972	LILRB1
TK1	143.052.942.811.804	135.437.877.799.822	249.113.202.573.194	4.20E-106	1.34E-105	262.991.792.203.001	ENSG00000167900	TK1
CASK	143.023.107.856.834	588.411.237.785.995	697.856.696.616.628	0	0	124.615.320.798.748	ENSG00000147044	CASK
COL20A1	142.822.193.781.929	446.390.822.127.533	194.686.696.112.758	1.08E-63	2.50E-63	165.021.461.307.157	ENSG00000101203	COL20A1
LINC01480	142.820.889.765.811	-0.036635034	206.077.051.430.972	5.08E-72	1.25E-71	1.848.394.557.051	ENSG00000270164	LINC01480
GLIS3	142.776.167.131.876	385.393.155.798.939	271.285.516.786.737	4.96E-125	1.84E-124	306.129.026.977.527	ENSG00000107249	GLIS3
TP53I3	142.572.005.320.444	277.301.075.372.054	450.033.131.911.084	1.76E-295	2.88E-294	698.524.072.278.251	ENSG00000115129	TP53I3
IGFBPL1	142.548.155.629.806	-0.680053745	163.518.780.984.304	1.23E-42	2.38E-42	117.470.598.464.245	ENSG00000137142	IGFBPL1
IL4I1	142.507.029.420.844	126.888.304.175.291	383.461.478.272.262	7.77E-230	6.95E-229	547.606.099.331.169	ENSG00000104951	IL4I1
PXYLP1	142.475.677.728.238	458.746.950.827.165	532.787.316.383.761	0	0	886.408.190.341.933	ENSG00000155893	PXYLP1
ATP5F1EP2	142.443.845.729.664	293.326.248.497.695	413.469.486.828.571	2.64E-259	3.09E-258	615.240.910.669.986	ENSG00000180389	ATP5F1EP2
SLC39A14	142.403.430.504.834	528.737.020.661.452	350.994.722.601.696	2.11E-199	1.43E-197	474.812.704.867.121	ENSG00000104635	SLC39A14
RIN2	142.309.462.605.585	536.658.909.512.102	354.347.853.778.322	1.28E-201	8.94E-201	482.215.643.841.478	ENSG00000132669	RIN2
CHCHD3	142.288.355.542.668	550.458.905.561.657	882.370.199.523.137	0	0	161.071.074.256.001	ENSG00000106554	CHCHD3
ADAMTS5	142.268.857.638.748	176.422.671.158.616	206.391.280.576.115	2.96E-72	7.28E-72	185.137.741.725.292	ENSG00000154736	ADAMTS5
GNG12-AS1	142.257.763.774.299	0.52540768	305.991.151.947.122	4.06E-156	1.95E-155	378.092.818.268.068	ENSG00000232284	GNG12-AS1
UFSP1	142.237.774.653.447	-0.005153847	371.222.586.539.517	6.42E-218	5.24E-217	520.270.749.901.223	ENSG00000176125	UFSP1
SYTL3	142.233.288.594.447	104.266.763.907.609	290.999.789.256.932	1.70E-142	7.33E-142	346.711.764.991.633	ENSG00000164674	SYTL3
BTN3A2	142.211.450.223.051	433.401.809.438.381	331.709.461.528.587	4.63E-180	2.71E-179	432.672.353.179.898	ENSG00000186470	BTN3A2
HLA-DPB1	142.105.950.178.329	517.592.024.878.927	232.601.094.039.793	1.42E-92	4.08E-92	231.349.256.254.568	ENSG00000223865	HLA-DPB1
IGDCC4	142.105.087.669.542	379.708.477.149.548	325.303.831.900.087	4.89E-174	2.73E-173	418.882.582.285.133	ENSG00000103742	IGDCC4
WDR62	142.070.827.275.858	134.029.454.939.004	302.788.540.493.608	3.48E-154	1.63E-152	371.263.601.549.426	ENSG00000075702	WDR62
MARCHF3	142.021.608.204.766	313.166.656.165.494	353.037.163.556.669	2.32E-200	1.61E-200	479.559.833.191.421	ENSG00000173926	MARCHF3
MCOLN2	142.013.039.165.133	-16.723.510.037.852	200.029.682.802.774	1.47E-67	3.50E-67	174.770.095.473.939	ENSG00000153898	MCOLN2
MAFG-DT	142.009.113.543.602	143.292.808.423.273	44.398.301.164.958	1.74E-289	2.69E-288	684.845.229.695.834	ENSG00000265688	MAFG-DT
GALR1	141.888.796.876.218	118.104.372.591.291	186.944.226.341.923	3.24E-58	7.16E-58	152.977.518.961.005	ENSG00000166573	GALR1
AQP1	141.885.718.967.472	691.683.613.704.365	160.119.663.139.235	1.66E-40	3.15E-40	111.771.948.906.269	ENSG00000240583	AQP1
GBP3	141.882.479.153.951	29.968.813.423.685	220.707.779.454.854	3.62E-83	9.65E-84	210.010.758.452.787	ENSG00000117226	GBP3
NKILA	141.850.992.096.896	-108.508.997.312.327	277.272.088.882.847	2.82E-130	1.10E-129	318.806.201.225.214	ENSG00000278709	NKILA
TNFSF13B	141.818.022.431.973	261.647.058.197.964	253.487.572.769.597	9.01E-110	2.95E-109	271.238.336.186.074	ENSG00000102524	TNFSF13B
DCAF12	141.812.780.001.981	494.521.285.208.448	758.513.026.759.132	0	0	137.067.711.274.548	ENSG00000198876	DCAF12
RAC2	141.794.385.196.864	150.318.786.085.161	244.041.411.861.521	6.81E-102	2.11E-101	253.293.279.388.008	ENSG00000128340	RAC2
SLAMF7	141.640.214.256.737	-226.699.687.646.849	155.440.942.928.811	1.24E-37	2.31E-37	106.177.808.949.255	ENSG00000026751	SLAMF7
PAPPA	141.605.063.424.252	0.115803332	221.501.984.048.551	8.70E-85	2.33E-84	211.852.949.930.476	ENSG00000182752	PAPPA
PROS1	141.604.725.865.924	396.797.363.920.293	311.481.575.475.638	3.58E-161	1.81E-160	389.256.923.457.656	ENSG00000184500	PROS1
GBP2	141.576.160.482.074	435.911.326.961.691	210.027.153.370.222	5.55E-75	1.39E-74	190.977.550.372.833	ENSG00000162645	GBP2
SLC2A9	141.573.153.838.964	0.341291806	303.275.406.663.356	1.25E-153	5.87E-153	372.388.597.377.541	ENSG00000109667	SLC2A9
TIMELESS	141.517.249.812.054	352.588.978.543.909	377.952.654.794.156	1.83E-224	1.58E-223	534.968.649.043.613	ENSG00000111602	TIMELESS
PRTG	141.477.358.060.037	253.212.441.751.126	339.110.420.413.236	4.59E-187	2.83E-186	449.051.806.575.093	ENSG00000166450	PRTG
RIPK2	141.434.811.822.912	343.701.064.029.005	446.969.281.525.423	1.91E-292	3.04E-291	691.454.202.148.357	ENSG00000104312	RIPK2
OSR2	141.419.812.162.977	-334.327.862.466.885	146.579.679.648.889	2.26E-32	4.03E-32	942.320.727.173.384	ENSG00000164920	OSR2
CHRNA1	141.337.882.407.445	-12.235.541.532.826	140.512.519.669.448	6.49E-29	1.12E-28	860.851.269.711.507	ENSG00000138435	CHRNA1
TGFB1I1	141.286.288.102.145	287.009.847.675.337	353.762.807.942.627	4.66E-201	3.25E-200	48.120.166.720.193	ENSG00000140682	TGFB1I1
RNF180	141.216.532.573.757	453.340.091.379.276	490.245.455.281.968	0	0	790.001.203.478.372	ENSG00000164197	RNF180
DNAJC22	141.028.898.334.918	0.633377864	248.883.287.763.482	6.53E-106	2.08E-105	262.640.371.231.936	ENSG00000178401	DNAJC22
KYNU	140.998.038.940.969	0.437853857	241.355.660.209.831	1.11E-99	3.35E-99	248.345.980.073.023	ENSG00000115919	KYNU
LRP10	140.979.274.002.925	617.795.964.105.449	320.035.877.085.772	4.12E-169	2.21E-168	407.410.043.634.754	ENSG00000197324	LRP10
PDLIM5	140.956.290.614.652	684.747.090.627.116	324.702.200.218.945	1.79E-173	9.95E-173	41.747.852.630.532	ENSG00000163110	PDLIM5
IRAK1	140.917.197.435.008	625.217.264.521.335	571.229.509.412.328	0	0	972.509.998.901.599	ENSG00000184216	IRAK1
LINC00565	140.888.235.799.654	-158.913.867.114.409	240.231.647.124.508	9.22E-99	2.78E-98	24.642.465.305.941	ENSG00000260910	LINC00565
AGRN	140.741.969.835.319	702.134.022.492.818	278.699.344.577.541	1.56E-131	6.13E-131	320.996.501.989.644	ENSG00000188157	AGRN
APH1A	140.585.966.512.167	633.298.485.185.768	7.128.713.947.697	0	0	127.740.226.064.683	ENSG00000117362	APH1A
GPR161	140.470.402.351.555	402.951.046.899.354	447.119.652.206.552	1.36E-292	2.16E-291	691.722.986.030.393	ENSG00000143147	GPR161
SCARA3	140.421.463.659.558	654.080.036.707.847	270.437.597.917.949	2.71E-124	1.00E-123	304.309.863.706.588	ENSG00000168077	SCARA3
ZNF300	140.412.413.196.564	358.493.723.966.704	352.749.592.554.352	4.37E-200	3.03E-199	478.857.586.294.327	ENSG00000145908	ZNF300
OSBPL11	140.384.222.925.462	504.043.692.832.342	403.803.923.453.686	8.80E-250	9.43E-249	593.080.403.881.244	ENSG00000144909	OSBPL11
CCDC102A	140.225.724.907.991	130.463.221.379.936	354.436.000.808.761	1.05E-201	7.37E-201	482.881.586.427.186	ENSG00000135736	CCDC102A
ABCD1	140.220.651.149.699	320.420.287.421.158	500.329.076.871.384	0	0	813.073.683.356.805	ENSG00000101986	ABCD1
DTX3L	140.202.697.723.885	405.487.839.808.635	330.596.909.154.041	5.18E-179	3.02E-178	43.029.438.747.361	ENSG00000163840	DTX3L
HLA-DMA	140.133.562.747.298	413.894.213.387.234	262.013.486.885.624	5.12E-117	1.78E-116	287.654.293.775.362	ENSG00000204257	HLA-DMA
YIF1A	140.117.175.208.977	480.535.828.255.451	756.559.007.746.059	0	0	136.674.140.464.082	ENSG00000174851	YIF1A
GBP5	140.048.470.748.269	-0.142053781	19.084.584.823.153	5.90E-61	1.33E-60	159.443.093.971.492	ENSG00000154451	GBP5
FUOM	139.914.894.471.969	100.871.769.117.606	34.729.203.883.003	7.37E-195	4.87E-194	467.160.150.888.193	ENSG00000148803	FUOM
METTL1	139.872.570.716.071	248.359.250.847.411	36.094.304.445.187	5.71E-208	4.22E-207	497.161.210.520.443	ENSG00000037897	METTL1
TFPI	139.779.585.911.263	249.613.822.025.084	226.145.543.411.094	1.97E-87	5.44E-87	219.899.520.779.024	ENSG00000003436	TFPI
MFAP4	139.752.497.661.524	307.103.376.634.544	272.942.428.801.749	1.77E-126	6.67E-126	309.583.245.093.256	ENSG00000166482	MFAP4
ANXA5	139.751.294.657.071	715.462.636.431.355	289.505.827.825.325	3.74E-142	1.59E-140	343.133.612.031.361	ENSG00000164111	ANXA5
SOWAHC	139.684.536.735.455	285.476.439.150.457	364.563.583.191.375	1.82E-211	1.39E-210	505.157.048.538.649	ENSG00000198142	SOWAHC
SNX22	139.487.196.495.263	674.884.370.978.448	404.472.777.432.543	1.93E-251	2.08E-249	594.616.299.942.267	ENSG00000157734	SNX22
CHEK1	139.219.652.360.305	235.108.408.107.697	440.158.704.381.602	1.07E-285	1.60E-284	676.052.400.711.961	ENSG00000149554	CHEK1
GLIS2	139.138.098.996.787	496.182.178.700.264	474.689.108.765.642	0	0	754.531.826.667.013	ENSG00000126603	GLIS2
PUF60	139.105.232.682.831	724.293.119.459.011	805.261.694.507.285	0	0	146.354.015.582.555	ENSG00000179950	PUF60
GALNT10	138.960.441.540.418	530.295.491.368.715	396.914.294.748.545	5.20E-243	5.23E-242	577.483.214.604.905	ENSG00000164574	GALNT10
RIN3	138.914.165.942.249	354.264.657.186.628	379.925.813.695.057	2.19E-226	1.91E-225	539.392.465.937.314	ENSG00000100599	RIN3
SEMA3D	138.890.249.459.602	163.470.224.937.106	176.983.225.369.228	2.10E-51	4.38E-51	137.273.416.981.525	ENSG00000153993	SEMA3D
LINC01063	138.885.133.007.764	-145.964.859.365.262	285.712.189.430.057	9.29E-138	3.84E-137	336.026.125.509.887	ENSG00000232065	LINC01063
AOAH	138.795.772.822.904	233.518.069.958.429	308.141.154.479.412	4.30E-158	2.10E-157	382.425.647.207.957	ENSG00000136250	AOAH
NGFR	138.765.525.353.046	3.006.255.892.429	174.296.959.779.502	1.30E-49	2.67E-50	132.927.143.870.529	ENSG00000064300	NGFR
ST6GAL1	138.733.684.676.033	54.843.881.851.463	310.417.880.294.203	3.43E-160	1.72E-159	386.872.499.000.275	ENSG00000073849	ST6GAL1
DDX11-AS1	138.712.423.780.548	-0.991097975	29.614.444.784.915	3.86E-147	1.73E-146	357.563.807.434.492	ENSG00000245614	DDX11-AS1
ADAM28	138.683.532.522.025	332.994.219.536.836	220.514.196.633.898	5.12E-83	1.36E-82	209.607.901.735.254	ENSG00000042980	ADAM28
TMPO-AS1	138.645.120.735.968	132.468.943.247.507	378.944.001.973.899	1.98E-225	1.72E-224	537.462.541.592.793	ENSG00000257167	TMPO-AS1
SLC38A5	138.514.880.326.277	471.227.348.936.656	33.613.681.478.401	3.03E-185	1.83E-183	442.262.988.014.817	ENSG00000017483	SLC38A5
MIR762	138.477.378.859.928	-109.411.098.864.283	342.841.525.903.556	1.30E-190	8.29E-190	457.515.363.793.315	ENSG00000211591	MIR762
SNORA73A	138.473.513.656.629	-368.281.004.880.769	179.314.782.208.033	5.65E-53	1.19E-53	14.146.991.680.715	ENSG00000274266	SNORA73A
BATF2	138.288.712.077.134	132.933.529.448.351	280.324.349.863.077	5.70E-133	2.27E-132	324.774.323.540.261	ENSG00000168062	BATF2
ADCYAP1R1	138.262.255.624.873	798.850.958.906.474	281.528.184.238.779	4.90E-134	1.96E-133	326.818.621.879.035	ENSG00000078549	ADCYAP1R1
PCOLCE2	138.259.124.589.476	0.967357237	224.838.605.708.353	2.11E-86	5.78E-86	217.758.482.786.401	ENSG00000163710	PCOLCE2
PID1	138.240.427.478.746	566.994.456.416.284	273.675.362.471.202	4.05E-127	1.53E-126	310.784.042.147.463	ENSG00000153823	PID1
BNC2	138.164.355.890.496	0.726725937	261.403.781.636.108	1.70E-116	5.90E-116	286.961.047.717.176	ENSG00000173068	BNC2
ARPC1B	138.136.429.448.201	460.874.944.553.967	315.003.562.519.799	1.97E-165	1.02E-163	396.679.195.668.131	ENSG00000130429	ARPC1B
ETS1	138.100.331.765.146	500.197.677.406.876	317.579.030.778.264	7.99E-167	4.22E-166	402.150.922.737.773	ENSG00000134954	ETS1
RAB31	138.026.213.297.718	774.306.988.068.583	278.450.152.932.226	2.58E-131	1.01E-130	320.538.886.968.251	ENSG00000168461	RAB31
GPR84	137.918.058.621.062	-0.780457025	198.172.936.821.886	3.31E-66	7.79E-66	171.575.277.817.411	ENSG00000139572	GPR84
LINC01460	137.868.998.844.605	-232.480.490.217.029	182.304.177.092.207	5.21E-55	1.12E-54	14.603.089.487.841	ENSG00000205334	LINC01460
SULT1C4	137.856.907.726.703	35.271.949.043.854	322.055.554.602.504	5.37E-171	2.92E-170	411.929.030.806.985	ENSG00000198075	SULT1C4
PRRG2	137.790.307.546.158	-126.134.948.733.177	403.076.618.095.556	4.57E-249	4.88E-248	59.191.234.318.777	ENSG00000126460	PRRG2
CLDN7	137.761.632.276.672	-0.600554009	285.162.336.257.887	2.87E-137	1.18E-136	334.844.386.003.246	ENSG00000181885	CLDN7
SDC3	137.617.535.774.008	828.223.492.710.477	297.390.529.693.978	2.87E-148	1.30E-147	359.582.043.520.095	ENSG00000162512	SDC3
MYO1F	137.582.827.383.578	33.184.756.800.006	274.185.740.320.759	1.45E-127	5.50E-127	31.204.543.975.756	ENSG00000142347	MYO1F
RCC1	137.523.462.322.446	328.990.534.828.043	427.933.760.644.813	1.35E-273	1.79E-272	64.808.595.003.679	ENSG00000180198	RCC1
KCTD5	137.516.027.687.045	466.909.337.688.242	802.239.070.575.771	0	0	145.761.144.760.421	ENSG00000167977	KCTD5
PROK1	137.495.295.173.118	-193.153.816.395.644	266.910.328.133.839	3.12E-121	1.12E-120	298.073.451.423.498	ENSG00000143125	PROK1
S100A10	137.461.578.675.111	489.820.105.869.076	213.592.632.899.339	1.10E-77	2.80E-77	197.137.105.077.108	ENSG00000197747	S100A10
JADE3	137.453.280.652.814	339.722.174.848.881	353.962.406.965.404	3.00E-201	2.09E-200	481.565.810.127.976	ENSG00000102221	JADE3
PYCARD-AS1	137.435.275.070.385	0.181460778	254.348.550.080.432	1.69E-110	5.58E-110	27.323.385.847.627	ENSG00000261359	PYCARD-AS1
LINC01023	137.409.961.805.927	0.05659167	363.628.804.565.103	1.46E-210	1.10E-209	503.350.384.188.117	ENSG00000272523	LINC01023
TCF19	137.377.082.333.728	259.841.233.909.451	275.794.268.128.169	5.62E-129	2.16E-128	315.409.256.244.392	ENSG00000137310	TCF19
PLA2G4A	137.363.534.926.879	207.045.017.563.849	276.106.767.584.344	2.99E-129	1.15E-128	316.122.720.269.324	ENSG00000116711	PLA2G4A
C14orf39	137.348.554.214.103	155.307.768.448.481	504.852.697.015.125	0	0	823.469.647.665.233	ENSG00000179008	C14orf39
POU3F2	137.337.401.594.507	497.094.105.013.343	328.606.100.185.703	3.88E-177	2.22E-176	425.886.903.323.053	ENSG00000184486	POU3F2
MMP9	137.215.137.969.801	0.345102016	149.164.697.383.065	7.00E-34	1.26E-33	972.611.154.841.338	ENSG00000100985	MMP9
KCTD11	137.203.545.263.573	328.506.369.154.286	511.290.238.142.886	0	0	837.939.334.680.028	ENSG00000213859	KCTD11
CHST3	137.137.372.104.907	488.016.083.950.478	314.806.359.011.199	3.00E-164	1.55E-163	396.234.453.922.205	ENSG00000122863	CHST3
KAZALD1	136.945.187.504.867	0.670807622	281.217.792.108.304	9.23E-134	3.68E-133	326.668.405.919.227	ENSG00000107821	KAZALD1
GDF15	136.891.985.837.526	-0.533943732	166.623.710.531.425	1.30E-44	2.56E-44	121.985.289.212.843	ENSG00000130513	GDF15
ZFAT-AS1	136.843.723.013.045	-158.961.574.515.714	31.993.932.890.578	5.07E-169	2.72E-168	40.788.966.161.316	ENSG00000248492	ZFAT-AS1
CCL20	136.824.362.347.975	-293.060.208.149.255	131.889.638.832.172	3.31E-24	5.48E-24	755.028.038.416.393	ENSG00000115009	CCL20
CACNG4	136.497.239.856.013	57.672.301.049.244	209.015.257.460.823	3.21E-74	8.02E-74	189.147.086.904.458	ENSG00000075461	CACNG4
OPA1-AS1	136.452.351.581.696	-138.920.415.082.966	277.738.753.618.319	1.09E-130	4.28E-130	319.770.952.597.194	ENSG00000224855	OPA1-AS1
NAV2-AS2	136.320.074.712.264	0.438454577	278.007.092.887.812	6.35E-131	2.49E-130	320.167.017.334.103	ENSG00000254453	NAV2-AS2
PTX3	136.296.533.074.239	0.765668876	179.708.249.226.413	3.06E-53	6.48E-54	141.616.466.114.872	ENSG00000163661	PTX3
SUGCT	136.246.841.025.838	103.549.755.263.742	375.534.035.096.132	4.15E-222	3.50E-222	529.847.162.778.892	ENSG00000175600	SUGCT
PPP1R1C	136.244.114.728.295	115.684.397.819.506	239.974.969.354.721	1.49E-98	4.50E-98	245.660.895.063.749	ENSG00000150722	PPP1R1C
NEDD1	136.223.177.418.181	359.663.290.471.315	488.077.835.644.097	0	0	785.168.639.858.229	ENSG00000139350	NEDD1
APLN	136.012.345.023.219	472.656.846.620.362	267.440.753.077.985	1.08E-121	3.92E-121	298.337.948.745.014	ENSG00000171388	APLN
SERPINA1	136.011.318.711.318	319.377.502.681.511	184.776.513.998.219	1.04E-56	2.26E-56	149.189.201.492.197	ENSG00000197249	SERPINA1
CACNG1	135.993.517.975.958	-111.533.007.059.025	188.256.408.988.545	3.92E-59	8.72E-59	155.373.307.125.236	ENSG00000108878	CACNG1
ELFN1	135.963.564.648.203	232.210.075.173.187	214.128.741.078.581	4.28E-78	1.10E-77	198.471.388.392.074	ENSG00000225968	ELFN1
PCDH17	135.899.623.757.063	555.889.756.607.388	339.156.622.038.043	4.14E-187	2.56E-186	448.815.175.835.297	ENSG00000118946	PCDH17
ZNF670	135.826.622.180.293	116.668.625.521.639	406.281.476.320.738	3.20E-252	3.49E-251	599.117.730.523.355	ENSG00000277462	ZNF670
HPS6	135.473.832.672.489	341.012.450.887.269	628.196.439.873.959	0	0	109.785.983.349.305	ENSG00000166189	HPS6
SCIMP	135.378.087.758.973	120.017.308.564.253	357.673.395.036.446	8.09E-205	5.81E-204	490.055.569.147.556	ENSG00000161929	SCIMP
ZNF85	135.222.817.742.212	183.276.078.584.869	43.280.419.551.136	2.05E-279	2.85E-277	659.341.706.786.577	ENSG00000105750	ZNF85
PCDHB7	135.102.062.457.346	187.805.634.709.492	27.845.169.590.444	2.57E-131	1.01E-131	32.089.961.116.775	ENSG00000113212	PCDHB7
POLR1B	135.088.345.226.002	389.580.057.130.086	734.665.416.551.963	0	0	13.223.128.606.678	ENSG00000125630	POLR1B
LINC01549	135.030.773.590.601	-0.871080509	135.574.095.498.834	3.45E-26	5.83E-26	797.988.852.734.282	ENSG00000232560	LINC01549
RAB7B	135.018.581.170.994	137.905.730.168.023	213.674.459.064.574	9.51E-79	2.43E-77	197.819.871.739.127	ENSG00000276600	RAB7B
PMP2	134.922.363.340.762	914.852.935.028.352	219.926.209.433.252	1.47E-82	3.90E-83	208.529.803.567.992	ENSG00000147588	PMP2
SEPTIN14	134.899.863.301.098	-392.588.432.669.035	177.705.781.528.453	6.87E-52	1.44E-51	138.998.748.034.404	ENSG00000154997	SEPTIN14
MIR503HG	134.737.198.651.304	-0.102424126	254.577.561.564.103	1.08E-110	3.58E-110	273.707.843.237.762	ENSG00000223749	MIR503HG
LPP-AS2	134.670.865.294.425	127.314.104.495.735	390.209.592.062.906	1.95E-236	1.85E-235	562.791.836.093.824	ENSG00000270959	LPP-AS2
LRR1	134.557.908.560.131	176.914.971.733.883	522.937.249.375.652	0	0	864.415.196.619.181	ENSG00000165501	LRR1
RND2	134.389.618.430.139	695.554.991.358.188	265.012.107.951.838	1.36E-120	4.82E-119	293.524.559.933.363	ENSG00000108830	RND2
IGFBP7	134.375.052.540.984	723.690.393.226.748	250.050.717.990.743	6.92E-107	2.22E-106	2.643.179.598.987	ENSG00000163453	IGFBP7
ZNF805	134.259.374.440.812	0.083764703	38.398.386.168.936	2.40E-230	2.16E-229	548.852.842.320.754	ENSG00000204524	ZNF805
SNX7	134.240.012.368.463	341.111.123.706.403	329.016.819.870.012	1.59E-177	9.15E-177	426.967.841.452.042	ENSG00000162627	SNX7
TCN2	134.232.343.117.842	421.435.913.969.697	392.894.458.770.934	4.57E-239	4.44E-238	568.488.460.474.222	ENSG00000185339	TCN2
ALG10	134.173.130.747.538	0.68294191	446.910.591.301.844	2.18E-292	3.47E-291	691.553.134.945.667	ENSG00000139133	ALG10
LYL1	134.140.293.548.826	205.943.631.056.727	301.113.070.367.168	1.18E-151	5.47E-151	36.765.810.931.719	ENSG00000104903	LYL1
CD63	133.958.212.477.024	76.460.152.826.749	326.467.270.922.726	3.96E-175	2.23E-174	421.336.902.061.874	ENSG00000135404	CD63
RNU4-2	133.944.955.878.809	-274.883.116.453.718	141.054.709.790.337	3.22E-29	5.58E-29	8.695.571.599.996	ENSG00000202538	RNU4-2
FAM110A	133.737.801.066.367	191.093.773.237.869	386.877.744.657.698	3.56E-233	3.29E-232	555.231.767.876.349	ENSG00000125898	FAM110A
SLIT1	133.650.347.909.718	615.033.038.525.267	147.060.741.288.392	1.19E-32	2.12E-32	937.093.663.882.727	ENSG00000187122	SLIT1
MAGT1	133.462.832.930.567	530.021.818.161.391	343.845.843.321.439	1.43E-191	9.21E-191	459.084.760.159.257	ENSG00000102158	MAGT1
ERAP2	133.455.955.154.584	297.390.192.460.393	218.349.445.518.119	2.44E-82	6.43E-81	205.813.309.961.003	ENSG00000164308	ERAP2
PCDHB17P	133.380.460.667.145	-0.024084782	261.982.560.703.047	5.44E-117	1.89E-117	288.180.625.488.381	ENSG00000255622	PCDHB17P
COL22A1	133.366.374.238.948	161.925.039.374.512	143.284.148.685.419	1.77E-30	3.09E-30	892.770.583.905.739	ENSG00000169436	COL22A1
TMEM154	133.353.301.061.752	0.540274936	291.389.050.887.489	7.60E-143	3.28E-142	347.571.759.948.308	ENSG00000170006	TMEM154
CDC42EP1	133.267.206.402.081	570.345.832.326.521	24.254.019.357.683	1.18E-100	3.59E-100	249.919.963.828.833	ENSG00000128283	CDC42EP1
BBOX1	133.149.880.277.388	453.845.462.533.831	259.278.366.633.031	1.11E-114	3.81E-114	282.228.831.279.284	ENSG00000129151	BBOX1
LAMB2	133.087.706.724.311	620.305.163.445.129	374.629.295.773.768	3.15E-221	2.64E-220	527.351.909.077.425	ENSG00000172037	LAMB2
CA9	132.996.002.424.802	-0.88119698	109.809.663.467.994	2.61E-13	3.91E-13	503.491.201.497.307	ENSG00000107159	CA9
LINC01550	132.964.055.354.987	0.698781297	353.682.219.588.934	5.57E-201	3.88E-200	481.269.107.037.847	ENSG00000246223	LINC01550
FKBP9P1	132.910.196.266.473	219.580.716.891.593	363.457.246.781.904	2.13E-211	1.61E-209	502.787.915.353.736	ENSG00000176826	FKBP9P1
STAB1	132.900.664.323.557	551.716.617.212.006	242.481.862.974.991	1.31E-101	4.01E-100	249.809.438.228.817	ENSG00000010327	STAB1
ELN	132.802.072.221.725	522.219.835.704.738	250.974.638.446.805	1.16E-107	3.76E-107	266.033.367.789.256	ENSG00000049540	ELN
NOD2	132.714.291.813.545	0.011492712	24.738.954.166.033	1.15E-104	3.61E-104	25.985.064.076.458	ENSG00000167207	NOD2
DDX28	132.674.028.455.026	279.426.867.359.325	575.227.360.873.005	0	0	981.580.268.384.033	ENSG00000182810	DDX28
NTN3	132.650.051.560.894	-142.153.047.072.481	226.242.331.938.151	1.65E-87	4.56E-87	220.562.841.728.471	ENSG00000162068	NTN3
PLPPR1	132.636.079.798.714	464.695.415.267.465	195.651.805.062.653	2.20E-64	5.10E-64	166.593.983.403.176	ENSG00000148123	PLPPR1
ADGRG5	132.589.787.258.599	-120.487.575.747.877	206.673.702.783.888	1.82E-72	4.49E-72	185.993.370.219.827	ENSG00000159618	ADGRG5
KIF7	132.537.079.433.309	337.197.406.519.646	40.787.110.087.335	8.71E-254	9.70E-253	602.482.475.374.217	ENSG00000166813	KIF7
RBM43	132.477.089.187.329	259.776.933.296.177	407.407.103.388.512	2.49E-253	2.75E-252	601.533.437.317.372	ENSG00000184898	RBM43
APOBEC3F	132.469.924.303.179	0.12288273	293.808.448.351.704	5.01E-145	2.20E-144	352.625.455.898.339	ENSG00000128394	APOBEC3F
KCNN2	132.466.908.279.798	343.552.435.136.859	262.952.733.341.295	8.01E-119	2.80E-117	289.618.955.666.677	ENSG00000080709	KCNN2
ARC	132.459.978.015.122	444.465.501.808.075	177.751.337.779.459	6.40E-52	1.34E-51	13.798.801.875.183	ENSG00000198576	ARC
IL1RAP	132.349.628.976.498	394.012.102.254.287	225.835.845.983.561	3.46E-87	9.53E-87	219.093.737.094.058	ENSG00000196083	IL1RAP
BIN2	132.305.504.452.751	224.082.495.788.822	258.653.334.033.602	3.80E-114	1.29E-113	281.364.560.456.793	ENSG00000110934	BIN2
USP18	132.266.903.407.045	189.542.802.874.366	376.852.006.962.936	2.16E-224	1.85E-222	53.272.162.123.713	ENSG00000184979	USP18
SPTLC3	132.228.758.642.203	140.600.529.251.439	303.436.758.436.206	8.89E-154	4.19E-153	372.622.464.580.362	ENSG00000172296	SPTLC3
SCUBE2	132.204.890.587.636	330.804.997.948.745	283.670.847.683.451	6.12E-136	2.49E-135	331.311.235.546.172	ENSG00000175356	SCUBE2
NXT1	132.116.665.237.419	259.708.458.509.514	443.073.600.032.003	1.38E-288	2.13E-287	682.674.153.555.322	ENSG00000132661	NXT1
ROMO1	132.105.822.033.519	47.446.576.688.815	432.243.318.920.164	7.36E-278	1.02E-276	657.731.820.330.464	ENSG00000125995	ROMO1
TSPAN10	132.058.613.471.014	0.018946385	324.542.270.853.316	2.53E-173	1.40E-172	417.704.464.254.683	ENSG00000182612	TSPAN10
ZNF699	131.976.040.330.487	0.685027488	296.513.573.146.029	1.79E-147	8.01E-148	358.201.121.083.513	ENSG00000196110	ZNF699
LRP4-AS1	131.973.344.780.538	216.473.951.394.202	254.177.095.556.092	2.36E-110	7.77E-110	272.652.911.748.295	ENSG00000247675	LRP4-AS1
CYP27B1	131.958.457.305.611	0.095072499	285.956.719.353.527	5.62E-138	2.32E-137	336.417.491.930.598	ENSG00000111012	CYP27B1
C2orf88	131.898.060.792.586	400.164.203.165.997	30.435.500.927.622	1.28E-154	6.10E-155	374.173.328.918.273	ENSG00000187699	C2orf88
EZR	131.886.293.441.641	685.098.308.984.845	190.374.011.768.833	1.27E-60	2.86E-61	157.946.760.094.537	ENSG00000092820	EZR
FIRRE	131.859.528.124.274	-0.033123455	229.364.707.408.975	5.50E-90	1.56E-89	226.116.434.709.139	ENSG00000213468	FIRRE
TNKS2-AS1	131.827.002.731.389	-0.929028031	263.651.103.561.455	2.01E-118	7.08E-118	291.552.897.430.889	ENSG00000228701	TNKS2-AS1
ID2	131.710.052.186.009	641.290.346.353.326	340.289.677.700.126	3.48E-188	2.17E-187	451.309.257.251.178	ENSG00000115738	ID2
WNT9B	131.613.620.846.852	-185.284.657.750.769	168.697.295.385.746	6.01E-46	1.20E-45	125.201.257.309.655	ENSG00000158955	WNT9B
THBS2	131.556.441.679.046	520.945.628.684.175	262.177.876.499.622	3.70E-118	1.29E-116	287.877.507.345.454	ENSG00000186340	THBS2
S100A11	131.503.037.609.481	423.727.560.597.505	208.557.605.465.091	7.09E-75	1.77E-73	18.845.258.691.878	ENSG00000163191	S100A11
RNF212B	131.502.816.648.597	-124.386.737.492.967	360.091.636.428.205	3.78E-207	2.77E-206	495.535.303.618.875	ENSG00000215277	RNF212B
INTS5	131.463.571.322.011	411.053.737.976.532	741.197.840.706.668	0	0	13.356.329.950.951	ENSG00000185085	INTS5
TGFB2-AS1	131.434.351.075.892	-158.224.992.091.147	215.769.980.741.125	2.37E-80	6.14E-79	201.842.542.920.498	ENSG00000232480	TGFB2-AS1
HOXC6	131.368.476.264.303	-382.393.514.462.961	118.340.945.592.671	2.56E-17	3.98E-17	59.846.134.880.691	ENSG00000197757	HOXC6
RAB3IL1	131.357.624.306.026	335.380.872.795.992	352.999.157.214.769	2.52E-201	1.75E-199	479.445.944.686.249	ENSG00000167994	RAB3IL1
MYLK2	131.339.221.108.772	0.930541885	303.319.218.974.982	1.14E-154	5.36E-153	372.427.071.478.381	ENSG00000101306	MYLK2
EBF4	131.231.725.633.548	500.607.679.101.979	34.640.915.438.855	5.14E-194	3.37E-193	464.725.470.524.878	ENSG00000088881	EBF4
TIGIT	131.218.921.922.615	-179.441.595.473.593	17.314.499.373.735	7.48E-49	1.53E-49	131.858.132.303.935	ENSG00000181847	TIGIT
CD244	131.218.663.356.957	-21.635.783.420.749	176.212.275.281.571	6.88E-51	1.43E-50	136.564.600.302.975	ENSG00000122223	CD244
GGTA1	131.171.181.584.963	397.723.749.672.634	189.452.938.276.515	5.67E-60	1.27E-59	156.548.264.264.889	ENSG00000204136	GGTA1
SHISAL2B	131.054.180.756.801	-327.259.437.975.746	130.876.963.536.192	1.14E-23	1.88E-23	743.114.579.622.918	ENSG00000145642	SHISAL2B
SLC16A4	130.971.299.899.193	27.621.787.650.624	325.985.847.597.617	1.12E-175	6.30E-174	420.517.435.593.403	ENSG00000168679	SLC16A4
CD40LG	130.960.444.118.974	-390.326.811.928.184	155.465.081.843.075	1.20E-37	2.23E-37	106.361.851.261.222	ENSG00000102245	CD40LG
SLC39A1	130.888.933.636.551	556.416.729.857.989	471.763.418.407.936	0	0	747.842.546.300.171	ENSG00000143570	SLC39A1
KIRREL2	130.873.585.837.054	0.473235196	262.804.261.932.052	1.07E-117	3.76E-117	289.750.465.762.683	ENSG00000126259	KIRREL2
SLC38A4	130.862.583.382.493	-317.767.775.258.072	177.661.285.552.701	7.36E-52	1.54E-51	138.878.298.987.323	ENSG00000139209	SLC38A4
MSX1	130.760.692.270.369	277.459.237.492.698	307.534.893.147.714	1.55E-157	7.55E-158	381.079.322.158.086	ENSG00000163132	MSX1
RHBDF2	130.703.146.189.166	372.828.756.298.095	237.639.807.750.088	1.20E-96	3.56E-96	24.087.676.852.663	ENSG00000129667	RHBDF2
LINC01085	130.682.968.687.124	-12.828.636.889.368	196.311.854.245.348	7.35E-65	1.71E-64	168.539.922.216.387	ENSG00000248698	LINC01085
COL1A2	130.348.852.582.638	482.048.338.821.275	203.971.812.707.836	1.86E-70	4.51E-70	180.529.934.419.086	ENSG00000164692	COL1A2
PRIM1	130.344.720.778.282	2.022.508.342.818	370.817.660.623.334	1.59E-217	1.29E-216	519.211.580.287.707	ENSG00000198056	PRIM1
MT1A	130.330.370.156.337	104.085.554.885.153	18.998.691.159.103	2.38E-60	5.36E-61	157.900.481.272.305	ENSG00000205362	MT1A
DLEU1	130.277.019.601.225	190.179.667.981.826	379.547.532.484.468	5.12E-226	4.45E-226	538.763.888.170.076	ENSG00000176124	DLEU1
RNF40	130.204.719.225.325	669.169.009.657.924	84.012.476.010.263	0	0	153.098.991.951.375	ENSG00000103549	RNF40
RAB32	130.191.579.710.253	188.114.471.530.304	283.681.714.174.758	5.99E-136	2.44E-135	331.557.654.880.686	ENSG00000118508	RAB32
CARD8-AS1	130.113.788.156.606	0.925731531	35.925.224.769.069	2.44E-206	1.77E-205	493.578.775.336.666	ENSG00000268001	CARD8-AS1
CENPL	130.105.730.063.079	168.472.799.624.313	494.566.867.517.645	0	0	800.103.773.839.949	ENSG00000120334	CENPL
DDX60	130.044.560.028.038	357.500.659.860.812	340.349.450.852.842	3.05E-188	1.90E-189	451.606.712.304.493	ENSG00000137628	DDX60
NT5DC2	129.979.497.180.362	534.110.468.599.604	347.868.546.550.139	2.07E-195	1.37E-194	467.921.091.621.221	ENSG00000168268	NT5DC2
IMPDH2	129.971.901.611.897	601.388.169.024.709	602.942.897.429.532	0	0	104.261.416.536.751	ENSG00000178035	IMPDH2
OTP	129.957.015.257.526	-389.414.219.269.285	946.003.656.160.173	8.01E-07	1.12E-06	359.233.419.004.253	ENSG00000171540	OTP
WSCD1	129.819.401.358.894	590.559.989.907.461	327.655.608.177.826	3.04E-176	1.72E-175	423.813.343.411.956	ENSG00000179314	WSCD1
MAGED1	129.805.567.623.078	786.486.365.658.263	543.684.147.921.269	0	0	910.976.724.545.072	ENSG00000179222	MAGED1
UPK2	129.792.285.038.079	-0.532375074	266.610.314.802.464	5.66E-121	2.04E-121	297.383.497.868.913	ENSG00000110375	UPK2
GBP1	129.780.392.170.156	415.932.343.991.138	194.674.537.559.606	1.11E-63	2.55E-63	165.042.539.847.687	ENSG00000117228	GBP1
ZNF501	129.774.145.397.766	243.873.122.393.123	502.839.665.724.226	0	0	818.851.762.093.177	ENSG00000186446	ZNF501
MARCKSL1	129.771.960.199.951	836.856.480.594.773	29.574.215.272.138	8.94E-147	3.98E-146	356.148.519.503.241	ENSG00000175130	MARCKSL1
ITGB6	129.711.827.314.687	-218.113.541.628.286	178.698.375.296.988	1.47E-52	3.10E-53	140.396.160.919.465	ENSG00000115221	ITGB6
C9orf50	129.616.398.555.717	-0.078821218	329.269.783.511.977	9.21E-178	5.30E-177	427.919.820.478.716	ENSG00000179058	C9orf50
RFX4	129.556.119.594.079	55.321.961.969.307	250.446.185.187.411	3.23E-107	1.04E-107	265.007.810.874.913	ENSG00000111783	RFX4
FMOD	129.488.764.528.866	19.526.081.595.288	164.350.648.403.481	3.65E-43	7.10E-44	118.314.256.964.289	ENSG00000122176	FMOD
DIPK1C	129.342.047.459.453	436.432.531.683.101	24.853.721.316.324	1.27E-105	4.03E-105	261.421.049.191.818	ENSG00000187773	DIPK1C
NT5E	129.280.879.272.775	450.544.958.223.152	236.015.035.358.716	2.50E-96	7.33E-95	237.733.907.067.121	ENSG00000135318	NT5E
GMFG	129.278.450.969.559	242.398.014.998.518	285.446.357.727.123	1.60E-137	6.61E-137	335.094.237.730.159	ENSG00000130755	GMFG
TACC3	129.219.455.902.742	304.792.420.188.571	303.754.646.496.253	4.55E-154	2.15E-153	37.305.999.688.803	ENSG00000013810	TACC3
PGLS	129.171.263.152.844	48.830.348.214.074	550.773.319.083.491	0	0	926.825.341.267.781	ENSG00000130313	PGLS
SLC22A18	128.962.196.665.476	173.264.350.709.915	232.347.454.599.855	2.27E-92	6.51E-92	231.378.519.676.859	ENSG00000110628	SLC22A18
TIGD4	128.929.393.265.108	-0.10944315	361.614.478.181.509	1.28E-208	9.56E-208	498.884.667.188.554	ENSG00000169989	TIGD4
SIRPB2	128.914.766.008.057	103.234.749.897.656	210.308.396.043.339	3.41E-75	8.56E-75	192.000.683.283.965	ENSG00000196209	SIRPB2
ARHGAP11A	128.857.742.943.501	211.361.672.833.577	258.890.706.169.728	2.38E-114	8.13E-114	281.850.661.751.177	ENSG00000198826	ARHGAP11A
CTDSP1	128.828.465.554.283	594.475.888.238.254	424.411.831.608.096	4.11E-270	5.28E-269	639.866.955.816.627	ENSG00000144579	CTDSP1
GHRHR	128.725.895.762.552	-157.714.320.494.761	226.035.362.040.789	2.41E-87	6.64E-87	220.201.295.533.368	ENSG00000106128	GHRHR
TMPRSS2	128.712.653.324.684	-239.244.519.843.357	167.681.140.924.782	2.72E-45	5.39E-46	123.751.731.604.672	ENSG00000184012	TMPRSS2
TMEM132E	128.687.400.883.998	405.764.393.040.281	217.520.190.159.918	1.07E-81	2.79E-80	204.159.189.915.913	ENSG00000181291	TMEM132E
CKLF-CMTM1	128.630.623.569.035	292.948.452.086.309	553.031.728.402.699	0	0	932.062.496.911.435	ENSG00000254788	CKLF-CMTM1
BEND3	128.622.716.954.158	166.036.168.828.566	330.148.060.265.639	1.37E-178	7.96E-178	429.668.682.492.409	ENSG00000178409	BEND3
BMP7	128.576.466.650.593	580.494.824.196.545	269.575.731.623.909	1.52E-123	5.59E-123	302.558.075.472.203	ENSG00000101144	BMP7
SLC6A9	128.491.433.437.785	486.715.566.388.467	254.571.375.416.401	1.10E-110	3.62E-110	273.012.327.342.876	ENSG00000196517	SLC6A9
C19orf48	128.488.371.231.253	358.668.777.293.312	458.382.468.611.095	9.32E-304	1.62E-302	717.476.282.476.493	ENSG00000167747	C19orf48
MT1X	128.466.193.247.101	586.435.523.164.614	209.515.896.558.375	1.35E-74	3.38E-77	190.011.717.155.828	ENSG00000187193	MT1X
HSP90B2P	128.373.452.976.557	315.503.537.986.235	457.560.307.113.763	6.09E-303	1.05E-301	715.654.905.042.961	ENSG00000259706	HSP90B2P
TSPO	128.249.265.868.931	445.211.389.094.015	256.098.096.910.062	5.62E-112	1.88E-111	276.023.609.728.277	ENSG00000100300	TSPO
FANCD2	127.994.487.568.933	214.349.448.258.921	296.133.737.195.152	3.95E-147	1.76E-146	357.238.352.262.275	ENSG00000144554	FANCD2
DRAM1	127.972.545.190.482	276.208.059.411.561	354.996.721.392.222	3.04E-202	2.14E-201	483.950.152.863.722	ENSG00000136048	DRAM1
MAP7D3	127.916.271.054.806	219.438.407.877.106	360.865.779.747.919	6.78E-208	5.00E-207	49.703.227.832.499	ENSG00000129680	MAP7D3
SIX6	127.792.439.675.941	-463.964.218.404.691	119.810.460.609.416	4.92E-18	7.69E-20	615.592.493.430.676	ENSG00000184302	SIX6
TMEM108	127.729.455.916.434	421.609.530.540.806	327.987.123.440.704	1.48E-177	8.44E-176	424.622.667.457.991	ENSG00000144868	TMEM108
GLYATL2	127.658.564.992.149	-138.655.754.694.705	172.243.044.502.467	2.93E-48	5.98E-48	130.454.122.039.652	ENSG00000156689	GLYATL2
FKBPL	127.621.787.431.689	158.494.857.087.053	556.046.718.260.301	0	0	938.870.346.135.907	ENSG00000204315	FKBPL
GRPEL2-AS1	127.607.214.522.884	-186.022.372.184.132	251.432.366.717.315	4.81E-108	1.56E-108	267.769.643.124.136	ENSG00000253618	GRPEL2-AS1
FKBP7	127.577.996.536.678	237.966.420.625.095	410.643.825.393.306	1.61E-256	1.84E-255	60.890.150.991.607	ENSG00000079150	FKBP7
MAGED4B	127.492.031.666.756	597.125.852.459.096	328.613.828.167.955	3.81E-177	2.18E-176	425.886.974.943.056	ENSG00000187243	MAGED4B
PARP4	127.446.718.893.096	453.375.607.581.595	351.118.611.625.663	1.60E-198	1.09E-197	475.135.359.052.176	ENSG00000102699	PARP4
MAD2L1	127.440.638.586.415	276.112.100.762.784	325.235.501.725.657	5.67E-174	3.16E-173	418.900.108.757.314	ENSG00000164109	MAD2L1
APOBEC3A	127.361.136.810.254	-138.049.322.727.224	194.740.899.701.362	9.92E-64	2.29E-63	165.957.001.156.275	ENSG00000128383	APOBEC3A
SCRT2	127.338.941.144.836	0.110337441	114.720.459.895.123	1.38E-15	2.12E-15	554.096.405.772.106	ENSG00000215397	SCRT2
LHFPL1	127.334.622.758.108	-0.488040802	143.110.519.487.248	2.22E-31	3.88E-30	893.540.088.723.209	ENSG00000182508	LHFPL1
NFIX	127.283.938.972.502	83.586.698.963.531	372.990.708.260.727	1.23E-219	1.02E-219	52.381.055.976.376	ENSG00000008441	NFIX
SCAMP2	127.249.697.193.356	552.622.491.801.936	490.548.403.733.735	0	0	790.641.673.567.769	ENSG00000140497	SCAMP2
ITPRIP	127.189.473.012.406	334.835.318.538.591	30.538.213.467.468	1.47E-155	7.04E-155	3.764.417.320.543	ENSG00000148841	ITPRIP
TMEM233	127.165.421.114.603	-0.642163985	111.786.172.282.916	3.24E-14	4.90E-14	52.385.929.171.537	ENSG00000224982	TMEM233
OLFML2A	127.141.002.079.548	233.749.901.137.584	28.001.417.103.813	1.07E-132	4.26E-134	324.010.388.208.437	ENSG00000185585	OLFML2A
IL10RA	127.135.850.156.746	312.504.875.125.011	234.066.977.592.469	9.37E-94	2.72E-93	234.330.351.054.601	ENSG00000110324	IL10RA
DOK5	127.130.203.372.627	38.933.240.445.016	242.485.009.324.699	1.31E-100	3.98E-100	249.963.028.755.094	ENSG00000101134	DOK5
MYO3B	127.128.168.966.422	-187.222.253.827.253	176.324.045.954.642	5.80E-51	1.21E-50	136.708.852.431.003	ENSG00000071909	MYO3B
ZDHHC15	127.126.487.961.822	302.694.849.871.045	533.829.481.087.809	0	0	888.913.357.467.912	ENSG00000102383	ZDHHC15
NCAPG2	126.971.828.556.321	350.301.139.963.213	470.658.004.492.813	0	0	745.488.992.543.467	ENSG00000146918	NCAPG2
PCNA	126.844.227.213.507	509.494.733.221.027	432.709.305.291.593	2.54E-278	3.53E-277	658.770.750.130.539	ENSG00000132646	PCNA
CACNA2D4	126.829.046.535.014	0.650538724	233.849.510.446.297	1.40E-93	4.07E-93	234.297.350.637.511	ENSG00000151062	CACNA2D4
CSRNP1	126.827.428.591.555	49.611.151.910.221	318.486.782.183.301	1.14E-167	6.08E-167	404.095.642.387.712	ENSG00000144655	CSRNP1
NMI	126.806.683.961.385	265.081.946.447.734	279.688.811.317.952	2.08E-132	8.24E-132	323.298.961.688.667	ENSG00000123609	NMI
RPL34-DT	126.774.647.917.059	-175.985.545.002.644	259.700.333.928.593	4.87E-115	1.67E-114	283.835.596.615.091	ENSG00000234492	RPL34-DT
OSBPL3	126.762.882.266.055	37.647.912.406.043	244.090.760.510.366	6.20E-102	1.92E-101	253.026.338.608.295	ENSG00000070882	OSBPL3
C1QTNF1	126.747.089.172.602	409.840.416.647.342	244.775.513.135.157	1.69E-102	5.25E-102	254.275.296.735.552	ENSG00000173918	C1QTNF1
ZSCAN23	126.745.749.946.123	-0.180092818	227.127.355.278.872	3.29E-88	9.15E-88	222.050.441.640.676	ENSG00000187987	ZSCAN23
GLP1R	126.602.320.165.425	-261.997.009.884.002	112.076.071.841.291	2.38E-14	3.60E-14	529.416.023.546.658	ENSG00000112164	GLP1R
UBALD2	126.524.447.322.986	494.946.944.558.099	445.163.484.408.486	1.18E-290	1.85E-289	687.174.308.104.201	ENSG00000185262	UBALD2
KIRREL1	126.520.617.766.281	358.037.357.496.081	341.927.973.483.296	9.62E-190	6.10E-189	455.061.519.317.915	ENSG00000183853	KIRREL1
ILF2	126.460.399.143.102	656.682.445.120.367	834.922.425.297.872	0	0	152.101.671.599.989	ENSG00000143621	ILF2
TGFBR1	126.429.233.985.419	499.644.655.161.885	363.462.888.396.172	2.11E-210	1.59E-209	502.440.727.668.757	ENSG00000106799	TGFBR1
CSNK2A3	126.331.693.469.404	385.462.667.289.747	492.791.715.149.781	0	0	795.866.816.050.943	ENSG00000254598	CSNK2A3
TGFB1	126.243.667.939.144	494.602.890.857.005	416.637.573.589.056	1.97E-262	2.38E-261	622.202.557.565.153	ENSG00000105329	TGFB1
SMC4	126.086.917.016.534	382.458.567.893.872	332.882.258.101.546	3.62E-181	2.14E-180	435.290.467.305.234	ENSG00000113810	SMC4
SOX9	126.086.080.449.789	668.938.936.944.151	239.669.313.187.746	2.66E-98	7.98E-98	244.539.042.578.509	ENSG00000125398	SOX9
DYNLT1	126.084.196.536.134	504.839.702.561.469	445.766.230.967.624	2.97E-291	4.70E-290	688.543.637.938.301	ENSG00000146425	DYNLT1
DSEL	126.057.208.474.052	506.276.064.532.424	421.671.154.965.995	2.10E-267	2.64E-266	633.640.346.571.756	ENSG00000171451	DSEL
MVB12A	126.019.838.620.133	39.990.077.362.626	618.145.280.094.821	0	0	107.595.569.747.619	ENSG00000141971	MVB12A
FADD	125.950.340.531.521	324.542.002.170.167	642.732.088.511.062	0	0	112.928.871.409.755	ENSG00000168040	FADD
LINC01356	125.922.388.498.545	-0.009489908	304.438.719.912.494	1.08E-154	5.11E-154	374.869.248.850.431	ENSG00000215866	LINC01356
LTBP1	125.906.107.905.255	414.259.056.280.078	237.612.007.679.592	1.26E-98	3.74E-96	240.761.532.044.022	ENSG00000049323	LTBP1
HCG22	125.885.057.671.871	-0.541231733	150.734.169.473.109	8.29E-35	1.50E-34	995.074.603.862.629	ENSG00000228789	HCG22
LCP1	125.831.453.038.193	421.566.779.109.968	234.506.285.044.573	4.14E-94	1.21E-93	234.966.246.920.061	ENSG00000136167	LCP1
PRIM2	125.799.972.906.591	24.952.081.743.857	478.300.534.312.677	0	0	763.023.713.166.725	ENSG00000146143	PRIM2
PCDHGC5	125.791.621.367.094	905.256.221.732.821	454.690.909.931.539	4.25E-301	7.23E-300	709.056.336.022.224	ENSG00000240764	PCDHGC5
RHOC	125.775.321.287.145	661.914.174.688.317	255.881.272.272.665	8.57E-112	2.86E-111	275.560.121.639.488	ENSG00000155366	RHOC
CDH2	125.774.380.513.434	623.401.637.158.706	493.944.068.140.731	0	0	798.376.573.268.354	ENSG00000170558	CDH2
CCNB1	125.660.437.872.476	280.896.100.578.838	26.139.878.797.006	1.72E-116	5.96E-116	286.664.091.731.744	ENSG00000134057	CCNB1
PARS2	125.650.991.856.739	194.914.890.078.346	548.585.817.085.794	0	0	922.155.230.518.887	ENSG00000162396	PARS2
RGMB	125.619.302.630.564	562.030.410.286.713	334.986.484.075.424	3.71E-183	2.23E-182	439.716.406.804.201	ENSG00000174136	RGMB
LILRB2	125.578.152.509.047	0.562358298	219.380.386.690.924	3.89E-82	1.03E-81	20.801.347.447.476	ENSG00000131042	LILRB2
AGTRAP	125.541.669.271.487	357.941.404.992.508	278.426.006.391.539	2.71E-131	1.07E-130	320.580.136.042.231	ENSG00000177674	AGTRAP
CD81	125.523.044.616.046	900.905.703.731.209	405.865.396.590.227	8.23E-253	8.96E-251	597.907.080.987.947	ENSG00000110651	CD81
FBXW4P1	125.467.939.772.794	-0.496786641	235.886.583.453.084	3.17E-95	9.31E-95	2.382.053.481.782	ENSG00000230701	FBXW4P1
MUC1	125.273.341.813.296	224.327.157.314.939	308.474.184.871.408	2.12E-158	1.04E-157	383.149.935.200.074	ENSG00000185499	MUC1
DNAI3	125.125.126.843.987	-173.784.722.743.795	12.274.226.777.045	1.74E-19	2.75E-19	645.762.598.713.247	ENSG00000162643	DNAI3
B2M	124.960.987.534.369	922.288.843.282.278	245.136.967.195.892	8.47E-103	2.64E-103	255.059.743.487.499	ENSG00000166710	B2M
LHFPL2	124.922.845.791.862	460.124.532.082.714	326.080.772.971.598	9.14E-176	5.14E-174	420.458.768.453.411	ENSG00000145685	LHFPL2
REM1	124.898.043.997.371	-0.807649162	155.227.562.481.881	1.67E-38	3.11E-37	105.719.809.416.852	ENSG00000088320	REM1
OSGIN2	124.860.004.845.102	514.853.933.009.314	422.514.102.950.789	3.09E-268	3.91E-267	635.553.667.252.795	ENSG00000164823	OSGIN2
SOX21-AS1	124.819.104.731.374	32.622.139.238.287	29.154.830.960.638	5.46E-143	2.36E-142	347.538.011.977.589	ENSG00000227640	SOX21-AS1
CRB1	124.749.389.816.873	496.566.534.545.731	308.282.695.937.246	3.18E-158	1.56E-157	382.362.414.043.783	ENSG00000134376	CRB1
COL1A1	124.654.083.156.154	365.122.287.144.427	149.196.357.908.872	6.70E-34	1.21E-33	967.593.391.556.922	ENSG00000108821	COL1A1
SLFN12	124.630.963.595.935	0.16461754	266.109.838.596.154	1.53E-121	5.49E-120	296.326.086.103.059	ENSG00000172123	SLFN12
HSD17B10	124.621.775.848.194	518.277.364.827.522	539.938.243.700.318	0	0	902.477.274.528.649	ENSG00000072506	HSD17B10
FILIP1L	124.595.745.564.155	339.543.495.716.895	261.674.024.281.521	1.00E-116	3.47E-116	287.106.755.583.126	ENSG00000168386	FILIP1L
CENPU	124.289.578.207.508	215.482.398.656.464	275.423.537.144.689	1.19E-128	4.56E-128	314.736.118.314.398	ENSG00000151725	CENPU
FDXACB1	124.271.136.025.742	201.072.260.564.711	596.810.280.996.948	0	0	102.933.192.485.558	ENSG00000255561	FDXACB1
TMEM217	124.220.831.835.271	-0.09310512	428.769.360.656.061	2.02E-275	2.69E-273	650.237.788.132.595	ENSG00000172738	TMEM217
KLHL11	124.158.597.797.979	100.811.927.135.092	229.261.893.879.407	6.64E-90	1.88E-89	22.580.754.378.218	ENSG00000178502	KLHL11
TBX5	124.102.141.265.187	-229.884.184.892.465	10.174.319.367.122	9.19E-10	1.33E-09	42.441.031.895.764	ENSG00000089225	TBX5
ATP6V0E1	124.083.352.975.586	599.263.380.172.902	314.536.074.934.828	5.34E-164	2.76E-163	395.634.477.460.968	ENSG00000113732	ATP6V0E1
PLOD3	124.028.295.752.702	506.858.532.546.753	346.195.449.848.124	8.22E-194	5.38E-193	464.251.557.565.936	ENSG00000106397	PLOD3
ABCA12	123.948.065.823.139	-110.756.484.846.907	239.316.206.141.628	5.16E-98	1.55E-97	244.670.937.934.354	ENSG00000144452	ABCA12
URB2	123.930.348.734.225	313.079.619.540.597	588.398.334.255.472	0	0	101.073.536.271.373	ENSG00000135763	URB2
CPNE2	123.907.035.360.963	58.792.902.597.164	350.120.301.762.157	1.45E-197	9.79E-197	472.877.818.932.816	ENSG00000140848	CPNE2
CXorf58	123.852.231.092.504	-107.135.941.186.314	352.351.341.587.117	1.05E-199	7.28E-199	478.416.505.820.943	ENSG00000165182	CXorf58
CAPG	123.830.809.934.745	437.305.629.968.688	213.133.200.548.985	2.46E-77	6.27E-77	196.387.771.272.669	ENSG00000042493	CAPG
ISG15	123.643.529.525.068	411.688.712.502.774	194.865.100.199.888	8.08E-64	1.86E-63	165.363.709.415.774	ENSG00000187608	ISG15
FANCE	123.640.003.852.331	213.555.866.293.981	405.063.068.996.641	5.07E-251	5.48E-252	596.278.575.779.071	ENSG00000112039	FANCE
BZW2	123.594.076.968.665	448.373.144.386.876	371.862.639.836.518	1.54E-218	1.26E-218	52.121.394.003.783	ENSG00000136261	BZW2
C6orf52	123.547.782.395.774	0.312900065	325.515.441.793.067	3.10E-174	1.73E-174	419.782.170.394.788	ENSG00000137434	C6orf52
TMED1	123.498.093.739.127	404.018.633.606.384	542.734.171.099.779	0	0	908.850.536.491.922	ENSG00000099203	TMED1
GPR75	123.470.307.269.633	276.448.755.072.168	298.891.564.448.309	1.24E-149	5.66E-149	362.903.100.100.001	ENSG00000119737	GPR75
GOLM1	123.467.826.250.925	754.030.100.681.908	522.256.585.878.158	0	0	86.265.758.944.939	ENSG00000135052	GOLM1
GPR39	123.423.939.595.056	498.034.593.775.338	230.949.838.386.565	2.99E-91	8.51E-91	228.313.624.780.525	ENSG00000183840	GPR39
C5AR1	123.298.320.997.135	227.015.508.655.901	184.175.584.207.007	2.70E-57	5.86E-56	148.408.022.111.691	ENSG00000197405	C5AR1
VAV2	123.260.256.281.277	459.355.545.925.396	34.799.108.832.372	1.58E-195	1.05E-194	468.238.744.997.046	ENSG00000160293	VAV2
B3GNT9	123.201.264.729.915	403.487.248.762.175	38.422.419.266.301	1.40E-230	1.26E-229	548.982.271.762.345	ENSG00000237172	B3GNT9
CHMP6	123.089.160.357.577	432.486.981.706.783	635.697.592.552.643	0	0	111.403.288.315.612	ENSG00000176108	CHMP6
CPNE3	123.067.633.097.215	610.746.639.251.584	574.575.744.336.689	0	0	979.943.534.166.566	ENSG00000085719	CPNE3
MAGED4	122.958.724.808.998	60.068.864.361.549	31.831.785.946.451	1.64E-167	8.72E-167	403.716.949.122.463	ENSG00000154545	MAGED4
KLRK1	122.911.847.973.302	180.193.764.369.302	213.060.392.172.843	2.79E-77	7.12E-77	19.668.878.726.629	ENSG00000213809	KLRK1
INS-IGF2	122.902.208.448.791	0.580585344	193.988.596.472.126	3.43E-64	7.87E-63	164.491.502.502.474	ENSG00000129965	INS-IGF2
ST8SIA4	122.865.985.517.725	2.715.755.031.838	249.146.606.984.125	3.94E-106	1.26E-105	262.859.048.876.868	ENSG00000113532	ST8SIA4
IPO4	122.841.505.690.159	362.125.651.042.308	510.950.736.038.718	0	0	837.135.251.668.087	ENSG00000196497	IPO4
VWA3B	122.802.794.961.042	0.271982538	164.624.442.197.319	2.45E-43	4.77E-43	118.960.512.764.748	ENSG00000168658	VWA3B
OTOGL	122.624.821.631.891	0.442287666	160.988.522.538.297	4.76E-41	9.10E-41	113.687.152.424.276	ENSG00000165899	OTOGL
KLF10	122.578.479.050.862	383.421.628.414.487	308.709.994.706.736	1.29E-158	6.33E-158	383.400.147.442.955	ENSG00000155090	KLF10
NUP37	122.570.783.499.938	29.796.315.126.043	521.362.661.829.866	0	0	860.777.319.529.271	ENSG00000075188	NUP37
SMC2	122.564.058.425.969	461.402.346.389.207	549.558.031.198.217	0	0	924.118.929.757.119	ENSG00000136824	SMC2
TM4SF19-AS1	122.515.565.968.008	-190.029.141.961.167	231.158.236.344.244	2.03E-91	5.81E-91	229.582.133.607.146	ENSG00000235897	TM4SF19-AS1
FBXO32	122.423.080.964.678	527.718.132.982.585	212.257.009.314.304	1.14E-76	2.90E-76	194.778.199.709.063	ENSG00000156804	FBXO32
ETV2	122.369.211.612.398	-123.080.313.436.317	21.462.052.968.939	1.80E-78	4.64E-78	199.790.602.392.626	ENSG00000105672	ETV2
RUVBL1	122.316.217.103.029	509.567.745.568.251	642.043.502.779.439	0	0	1.127.682.559.427	ENSG00000175792	RUVBL1
PANX1	122.291.214.378.921	329.486.176.308.126	456.520.909.228.007	6.53E-302	1.12E-300	713.267.979.936.068	ENSG00000110218	PANX1
SLC16A1	122.168.538.748.951	594.233.624.790.472	267.429.623.291.869	1.11E-122	4.01E-122	298.276.895.412.116	ENSG00000155380	SLC16A1
AKAP13	122.113.525.677.431	573.093.419.322.333	310.534.993.993.523	2.68E-161	1.34E-159	387.116.030.025.846	ENSG00000170776	AKAP13
CAPN5	122.103.286.194.499	492.527.888.167.584	353.875.999.402.443	3.63E-201	2.53E-200	481.188.561.479.777	ENSG00000149260	CAPN5
PCDH19	122.064.417.119.852	352.661.620.182.355	18.460.139.141.536	1.37E-56	2.98E-56	148.856.578.246.098	ENSG00000165194	PCDH19
MYO16	121.861.825.247.856	298.647.290.249.391	225.453.880.474.385	6.92E-87	1.90E-86	21.856.800.125.192	ENSG00000041515	MYO16
TM6SF2	121.860.231.303.486	-0.307896207	256.917.894.023.681	1.13E-112	3.81E-112	27.828.435.619.753	ENSG00000213996	TM6SF2
DERA	121.833.867.294.175	420.681.312.892.619	518.710.796.418.257	0	0	854.647.244.470.298	ENSG00000023697	DERA
SLC8A1-AS1	121.783.300.329.323	171.449.139.799.678	329.694.198.299.403	3.67E-178	2.12E-177	428.681.656.110.418	ENSG00000227028	SLC8A1-AS1
CSF2RB	121.678.456.271.688	0.744808311	207.806.641.185.576	2.59E-73	6.43E-73	187.718.271.937.716	ENSG00000100368	CSF2RB
IDH1-AS1	121.663.757.531.238	-120.625.734.487.939	278.821.993.001.899	1.21E-131	4.78E-131	321.958.503.705.866	ENSG00000231908	IDH1-AS1
ERVMER34-1	121.476.208.555.835	-0.508603767	221.843.761.239.142	4.71E-84	1.27E-83	212.540.979.356.617	ENSG00000226887	ERVMER34-1
NKD1	121.445.001.868.774	547.031.604.071.505	237.054.378.675.964	3.59E-96	1.06E-95	239.606.427.582.457	ENSG00000140807	NKD1
CLTRN	121.442.230.463.672	0.003798334	286.780.310.675.867	1.03E-138	4.30E-138	338.119.515.674.332	ENSG00000147003	CLTRN
ENAH	121.419.554.586.351	692.767.303.311.058	357.159.081.999.184	2.53E-204	1.81E-204	4.884.744.221.146	ENSG00000154380	ENAH
ALX4	121.392.485.310.557	-164.076.658.148.876	164.108.262.176.071	5.20E-43	1.01E-42	118.445.867.146.861	ENSG00000052850	ALX4
PATZ1	121.319.728.103.939	520.779.828.012.372	54.691.501.142.801	0	0	918.154.476.037.442	ENSG00000100105	PATZ1
MCM4	121.259.478.313.583	510.727.268.100.462	4.351.616.027.778	9.51E-281	1.36E-279	664.358.190.708.139	ENSG00000104738	MCM4
BAX	121.161.790.639.848	439.126.526.344.158	556.495.816.233.453	0	0	939.678.088.576.566	ENSG00000087088	BAX
ITPRIPL2	121.113.158.815.599	378.752.763.198.768	321.015.491.820.108	5.02E-170	2.72E-169	409.657.964.416.967	ENSG00000205730	ITPRIPL2
PLEKHA8P1	121.107.917.195.143	0.834677323	487.013.758.491.806	0	0	782.947.256.578.507	ENSG00000134297	PLEKHA8P1
LCAT	121.048.611.198.652	420.603.428.541.418	275.850.060.963.851	5.02E-129	1.93E-128	315.268.927.547.469	ENSG00000213398	LCAT
SH3TC1	121.005.789.240.662	3.587.973.610.343	224.806.269.261.965	2.24E-87	6.13E-87	217.289.252.410.529	ENSG00000125089	SH3TC1
PRKD1	120.977.332.739.121	413.940.380.305.757	385.988.906.521.484	2.63E-232	2.42E-231	55.293.835.315.197	ENSG00000184304	PRKD1
SPON1	120.926.718.541.718	604.552.881.278.208	186.575.696.331.135	5.86E-58	1.29E-57	151.786.788.860.372	ENSG00000262655	SPON1
OTX1	120.871.914.130.828	0.076566658	116.602.299.184.863	1.76E-16	2.72E-17	574.618.266.290.798	ENSG00000115507	OTX1
SLC2A10	120.836.863.941.406	259.546.803.567.173	231.739.785.410.438	6.96E-92	1.99E-91	23.012.499.146.257	ENSG00000197496	SLC2A10
NFIB	120.769.727.450.475	711.551.847.025.594	397.856.513.701.891	6.18E-244	6.27E-243	579.659.487.507.733	ENSG00000147862	NFIB
TMEM115	120.659.123.863.239	513.534.073.873.922	877.228.312.164.758	0	0	160.112.505.351.783	ENSG00000126062	TMEM115
ZNF627	120.642.439.218.521	367.985.598.467.982	575.883.138.462.566	0	0	982.965.084.282.125	ENSG00000198551	ZNF627
CARD11	120.628.609.802.483	198.105.053.234.978	272.435.687.687.664	4.92E-126	1.84E-125	308.746.351.315.947	ENSG00000198286	CARD11
AAR2	120.596.489.523.316	444.964.905.751.152	848.973.135.256.307	0	0	154.788.011.507.176	ENSG00000131043	AAR2
ILDR2	120.563.541.172.371	481.838.020.672.571	299.050.132.290.861	8.91E-150	4.07E-149	362.939.358.786.297	ENSG00000143195	ILDR2
PLGRKT	120.542.115.818.749	301.155.054.457.615	51.702.359.605.174	0	0	85.095.837.081.934	ENSG00000107020	PLGRKT
POSTN	120.463.734.722.746	0.602896555	965.112.422.076.243	1.37E-07	1.93E-07	370.937.166.723.168	ENSG00000133110	POSTN
LAT2	120.456.160.826.439	322.243.076.266.226	240.041.876.257.456	1.32E-98	3.97E-98	245.471.431.771.858	ENSG00000086730	LAT2
ZBP1	120.396.061.891.205	-17.239.678.872.892	164.857.006.729.546	1.74E-43	3.40E-43	119.544.482.555.518	ENSG00000124256	ZBP1
ANP32AP1	120.346.435.033.525	185.647.733.576.893	413.215.703.734.421	4.69E-259	5.49E-258	614.793.414.506.744	ENSG00000259516	ANP32AP1
TOX	120.333.156.011.455	405.204.357.087.627	216.820.846.568.898	3.69E-80	9.61E-81	202.923.193.814.845	ENSG00000198846	TOX
PABPC1	120.321.857.720.361	801.250.554.465.957	457.443.150.909.716	7.95E-303	1.37E-301	715.273.786.396.368	ENSG00000070756	PABPC1
ZNF649	120.273.251.931.154	323.962.446.961.388	44.026.758.144.803	8.34E-286	1.25E-284	676.201.476.116.222	ENSG00000198093	ZNF649
PHKG1	120.227.527.808.876	500.019.177.121.314	395.340.455.908.422	1.82E-241	1.81E-240	573.937.224.479.415	ENSG00000164776	PHKG1
MIF4GD	120.205.868.786.614	404.451.985.806.581	621.735.804.381.283	0	0	108.377.344.310.067	ENSG00000125457	MIF4GD
TNFRSF1A	120.187.991.126.457	503.939.934.059.662	242.332.175.170.625	1.74E-101	5.31E-100	249.539.892.915.345	ENSG00000067182	TNFRSF1A
LIMS1	120.104.881.945.806	473.390.540.594.117	36.760.351.482.929	2.08E-214	1.63E-213	511.681.994.510.826	ENSG00000169756	LIMS1
ACP3	120.098.303.410.982	-197.001.107.774.002	131.981.760.927.132	2.96E-24	4.89E-24	755.159.532.370.596	ENSG00000014257	ACP3
FMO4	120.077.565.956.274	0.844088487	250.694.757.807.911	2.00E-108	6.45E-108	266.103.277.830.419	ENSG00000076258	FMO4
RTN4RL2	120.040.431.119.438	285.480.030.529.452	150.964.538.110.443	6.05E-35	1.10E-34	993.039.804.587.285	ENSG00000186907	RTN4RL2
RFXANK	120.002.670.114.901	49.079.149.255.017	523.082.255.448.058	0	0	864.475.592.853.676	ENSG00000064490	RFXANK
LINC00906	119.924.769.465.101	-109.004.162.762.557	124.766.459.780.772	1.66E-20	2.66E-20	6.682.920.162.632	ENSG00000267339	LINC00906
ADAM9	119.908.782.004.461	642.718.437.330.042	431.504.876.270.749	3.96E-277	5.44E-276	656.030.382.204.486	ENSG00000168615	ADAM9
S100A2	119.901.055.132.677	-0.025587789	24.314.070.115.888	3.77E-101	1.16E-100	251.775.220.040.365	ENSG00000196754	S100A2
PHETA1	119.859.187.307.117	320.905.752.808.654	602.533.418.074.574	0	0	104.186.336.899.253	ENSG00000198324	PHETA1
NRARP	119.814.346.725.187	296.358.966.775.826	294.082.757.744.348	2.83E-145	1.25E-144	352.846.491.630.055	ENSG00000198435	NRARP
ELF1	119.804.861.226.461	409.650.327.964.868	365.364.381.462.214	3.05E-212	2.35E-211	506.764.663.817.003	ENSG00000120690	ELF1
ANXA1	119.764.167.511.434	521.063.405.162.506	148.239.652.532.311	2.44E-33	4.38E-33	952.803.678.657.488	ENSG00000135046	ANXA1
MFSD2A	119.753.772.830.853	480.640.444.159.577	313.577.319.531.533	4.13E-163	2.12E-163	393.619.664.432.633	ENSG00000168389	MFSD2A
FGFBP3	119.616.744.369.603	30.360.741.898.305	281.898.555.103.881	2.30E-134	9.22E-134	327.739.732.197.145	ENSG00000174721	FGFBP3
WDR81	119.510.235.407.288	497.351.558.457.902	611.773.307.918.727	0	0	106.197.353.194.994	ENSG00000167716	WDR81
PROCR	119.507.585.039.264	18.768.493.896.171	28.139.649.743.037	6.41E-135	2.56E-133	3.268.954.784.329	ENSG00000101000	PROCR
CYFIP1	119.499.427.385.775	657.155.766.502.565	449.599.163.016.945	4.73E-295	7.73E-294	697.295.838.550.742	ENSG00000273749	CYFIP1
RAMP2-AS1	119.469.488.299.536	170.343.796.541.238	281.193.667.178.702	9.69E-134	3.87E-133	326.504.946.625.631	ENSG00000197291	RAMP2-AS1
RCSD1	119.410.570.733.529	337.210.666.589.697	294.204.503.612.025	2.20E-146	9.68E-145	353.032.288.884.583	ENSG00000198771	RCSD1
POLE2	119.406.786.980.069	0.198719861	273.174.088.945.681	1.11E-126	4.19E-127	310.438.075.614.206	ENSG00000100479	POLE2
RASAL3	119.406.279.985.673	173.524.430.050.046	234.201.881.986.919	7.29E-95	2.12E-93	234.812.018.041.327	ENSG00000105122	RASAL3
TLE3	119.395.182.452.196	546.342.925.203.177	445.169.398.935.768	1.16E-291	1.82E-289	687.167.836.211.921	ENSG00000140332	TLE3
LYPD1	119.337.659.654.287	541.680.139.290.499	215.179.909.278.775	6.72E-79	1.73E-78	199.897.943.028.055	ENSG00000150551	LYPD1
PRKX	119.196.284.626.128	452.241.555.571.634	26.065.118.712.159	7.50E-116	2.59E-115	284.926.336.093.285	ENSG00000183943	PRKX
INPPL1	119.177.396.578.577	654.745.102.933.281	313.998.524.489.105	1.68E-163	8.64E-163	394.507.379.170.465	ENSG00000165458	INPPL1
TAP1	119.161.795.950.631	539.636.045.113.887	29.346.739.322.292	1.02E-144	4.46E-144	351.270.129.890.393	ENSG00000168394	TAP1
GALNT15	119.136.979.552.174	598.265.038.371.638	206.768.060.592.447	1.55E-72	3.82E-72	185.275.355.600.051	ENSG00000131386	GALNT15
STK17A	119.008.161.156.053	456.969.675.094.479	411.353.240.591.692	3.22E-258	3.71E-256	610.232.752.882.231	ENSG00000164543	STK17A
LCP2	119.007.928.065.605	335.372.666.446.621	243.013.772.592.588	4.79E-101	1.47E-100	251.057.255.679.099	ENSG00000043462	LCP2
C2orf16	118.994.419.396.186	0.341213142	348.582.824.638.361	4.30E-196	2.87E-196	470.054.598.906.437	ENSG00000221843	C2orf16
GALNT1	118.979.174.365.268	597.548.275.010.459	664.153.221.925.382	0	0	117.503.902.647.593	ENSG00000141429	GALNT1
IL2RB	118.918.031.108.261	-0.942122329	158.804.464.107.199	1.08E-39	2.04E-39	110.758.841.905.539	ENSG00000100385	IL2RB
ABHD15	118.890.436.292.162	2.337.977.252.388	350.553.754.840.614	5.57E-198	3.78E-197	474.203.330.143.984	ENSG00000168792	ABHD15
THEMIS2	118.876.491.501.681	318.466.934.037.835	206.154.058.746.454	4.45E-72	1.09E-72	184.499.878.355.565	ENSG00000130775	THEMIS2
MSX2	118.870.809.320.196	-0.350809893	110.882.439.599.296	8.45E-14	1.27E-14	51.398.876.204.751	ENSG00000120149	MSX2
DYNC2I2	118.865.594.278.516	439.097.012.147.656	430.145.015.048.725	8.78E-276	1.19E-274	652.985.531.736.676	ENSG00000119333	DYNC2I2
RAMP1	118.767.102.507.182	629.753.892.473.234	291.536.483.996.618	5.60E-143	2.42E-142	347.277.490.699.088	ENSG00000132329	RAMP1
PSKH1	118.714.077.062.186	458.365.223.952.645	513.016.071.319.106	0	0	841.716.312.592.718	ENSG00000159792	PSKH1
MAP1LC3C	118.683.208.835.645	-267.678.521.028.089	128.540.950.033.215	1.91E-22	3.11E-22	714.528.891.744.653	ENSG00000197769	MAP1LC3C
ADGRE5	118.529.943.186.739	336.070.851.462.736	256.183.000.784.917	4.76E-112	1.59E-112	276.358.437.348.068	ENSG00000123146	ADGRE5
PCDHGC4	118.499.174.926.431	906.012.205.817.403	44.173.034.801.868	2.97E-287	4.50E-286	67.949.032.272.639	ENSG00000242419	PCDHGC4
INKA1	118.450.255.625.527	171.087.279.344.717	36.151.762.469.967	1.59E-208	1.18E-208	498.537.629.901.473	ENSG00000185614	INKA1
ARHGEF26	118.434.477.151.197	532.991.521.001.211	297.253.077.452.188	3.82E-148	1.72E-147	359.153.579.991.682	ENSG00000114790	ARHGEF26
BMP4	118.296.833.697.178	160.403.259.926.622	206.681.521.494.461	1.80E-72	4.43E-72	185.669.885.170.486	ENSG00000125378	BMP4
CCL5	118.166.075.285.926	0.434015835	174.529.408.645.658	9.08E-50	1.87E-49	133.696.264.303.494	ENSG00000271503	CCL5
SCARF2	118.130.367.027.925	29.889.060.825.081	398.549.594.160.203	1.29E-244	1.32E-243	581.434.685.426.768	ENSG00000244486	SCARF2
S100A16	118.126.468.611.691	565.520.692.980.497	255.856.180.205.834	9.00E-113	3.00E-111	275.479.341.140.456	ENSG00000188643	S100A16
SOAT1	118.104.996.616.353	450.487.851.421.415	473.588.415.819.192	0	0	752.056.974.982.183	ENSG00000057252	SOAT1
PFN1	118.094.290.549.995	689.200.321.691.339	410.800.887.026.729	1.13E-256	1.30E-256	60.896.662.475.229	ENSG00000108518	PFN1
RAMP2	118.028.338.813.014	367.660.946.180.651	315.795.347.659.511	3.63E-165	1.89E-164	398.496.180.320.438	ENSG00000131477	RAMP2
COQ2	117.989.549.413.735	218.467.969.893.939	491.026.049.649.719	0	0	792.025.273.882.005	ENSG00000173085	COQ2
FBLIM1	117.855.330.039.465	195.366.377.937.091	226.293.372.855.279	1.50E-87	4.16E-87	220.266.848.843.756	ENSG00000162458	FBLIM1
HAUS8	117.845.568.067.502	173.830.207.719.869	410.341.048.529.719	3.21E-256	3.66E-255	608.281.442.299.476	ENSG00000131351	HAUS8
LINC00319	117.776.996.019.297	-232.159.054.248.461	147.417.910.259.354	7.36E-34	1.32E-33	95.254.668.599.591	ENSG00000188660	LINC00319
MPZL1	117.727.252.624.494	592.501.422.247.044	506.829.585.712.185	0	0	827.643.422.858.993	ENSG00000197965	MPZL1
CHPF	117.640.007.250.593	635.613.515.846.366	441.331.447.746.025	7.37E-287	1.12E-285	678.426.812.497.988	ENSG00000123989	CHPF
ST8SIA2	117.598.143.556.665	0.334885323	133.573.886.943.396	4.16E-25	6.96E-26	771.650.901.318.762	ENSG00000140557	ST8SIA2
ZBED3	117.561.206.935.303	48.192.462.891.299	418.977.727.625.953	9.64E-265	1.18E-264	627.530.677.897.139	ENSG00000132846	ZBED3
FAM110B	117.466.261.276.262	52.290.581.852.082	295.968.835.974.016	5.57E-147	2.49E-146	356.478.348.686.712	ENSG00000169122	FAM110B
PCDHGB1	117.456.215.615.231	902.154.923.903.191	432.034.789.277.022	1.18E-277	1.63E-277	657.387.728.427.105	ENSG00000254221	PCDHGB1
PLD4	117.455.931.964.976	400.964.693.329.338	247.775.149.124.574	5.48E-105	1.73E-104	260.012.895.357.705	ENSG00000166428	PLD4
CNN3	117.328.589.411.241	779.640.232.950.771	274.872.159.210.293	3.63E-128	1.38E-127	313.296.900.461.836	ENSG00000117519	CNN3
ZEB1	117.294.818.301.265	680.733.158.690.112	402.730.474.405.303	1.00E-248	1.06E-247	590.667.416.722.579	ENSG00000148516	ZEB1
GPR78	117.146.758.313.663	-0.297782107	191.213.394.191.663	3.24E-61	7.33E-61	160.066.834.624.737	ENSG00000155269	GPR78
ID1	117.086.293.717.699	474.238.504.475.788	233.202.316.403.512	4.66E-93	1.34E-92	232.488.479.895.858	ENSG00000125968	ID1
AIMP2	116.935.954.607.452	444.590.044.169.947	757.142.682.561.325	0	0	136.793.438.612.976	ENSG00000106305	AIMP2
PKN1	116.933.121.004.179	714.627.494.659.722	592.161.812.853.299	0	0	101.892.202.711.923	ENSG00000123143	PKN1
PTBP1	116.924.413.106.098	615.419.829.781.158	455.097.501.890.248	1.68E-300	2.87E-299	709.825.251.190.531	ENSG00000011304	PTBP1
BTG3	116.921.802.406.756	398.708.411.809.868	260.597.175.651.993	8.35E-116	2.88E-115	284.892.986.757.859	ENSG00000154640	BTG3
PCDHGA1	116.901.759.455.308	934.705.854.195.289	402.787.870.765.779	8.79E-249	9.35E-249	590.955.061.831.897	ENSG00000204956	PCDHGA1
CITED1	116.821.562.240.346	207.650.060.684.047	189.095.537.654.815	1.01E-59	2.26E-59	156.311.213.339.042	ENSG00000125931	CITED1
RTKN	116.801.791.765.724	566.217.816.767.895	228.043.256.167.158	6.18E-89	1.73E-88	222.965.336.648.109	ENSG00000114993	RTKN
SMARCA5-AS1	116.763.317.964.161	111.268.276.162.788	274.895.952.384.349	3.46E-128	1.32E-127	313.809.603.996.403	ENSG00000245112	SMARCA5-AS1
DTYMK	116.725.573.355.376	364.920.307.984.454	415.529.989.051.075	2.44E-261	2.93E-261	619.830.436.744.598	ENSG00000168393	DTYMK
LYZ	116.693.993.796.246	239.829.373.467.957	155.554.217.846.983	1.06E-37	1.97E-38	10.571.260.571.676	ENSG00000090382	LYZ
CD151	116.690.790.014.537	608.199.950.582.872	351.287.489.161.413	1.10E-198	7.55E-198	475.453.836.869.525	ENSG00000177697	CD151
C1orf53	116.594.736.555.119	0.131001121	233.127.737.251.512	5.35E-93	1.54E-92	233.024.777.462.545	ENSG00000203724	C1orf53
GRAP	116.531.841.447.796	159.438.357.811.386	318.146.255.790.019	2.37E-167	1.26E-166	403.828.741.155.596	ENSG00000154016	GRAP
POU3F4	116.515.541.152.996	333.160.128.579.174	148.762.159.366.024	1.21E-33	2.17E-33	962.363.730.785.125	ENSG00000196767	POU3F4
ZNF396	116.515.351.504.964	136.522.364.606.107	381.929.091.747.889	2.43E-228	2.15E-227	544.162.469.070.155	ENSG00000186496	ZNF396
DNER	116.502.597.013.333	769.961.684.185.549	320.264.977.474.696	2.52E-169	1.36E-168	407.982.138.531.694	ENSG00000187957	DNER
SIGLEC16	116.317.781.357.029	-0.626855517	277.326.583.627.856	2.53E-130	9.83E-130	318.888.688.292.003	ENSG00000161643	SIGLEC16
ZBTB7C	116.309.650.701.102	245.105.782.816.304	232.393.837.020.577	2.08E-92	5.97E-92	231.358.086.113.905	ENSG00000184828	ZBTB7C
P4HB	116.307.209.148.275	73.515.826.337.774	606.354.328.230.405	0	0	105.014.372.186.149	ENSG00000185624	P4HB
DCPS	116.299.039.282.841	270.728.066.713.418	572.267.438.643.653	0	0	975.010.576.321.026	ENSG00000110063	DCPS
LINC00645	116.257.767.962.083	-0.176814113	106.336.193.102.453	9.40E-12	1.39E-11	46.702.939.411.026	ENSG00000258548	LINC00645
LIMA1	116.250.812.618.145	597.165.809.603.868	219.243.826.755.829	4.96E-82	1.31E-81	207.097.688.452.821	ENSG00000050405	LIMA1
YTHDF3-DT	116.169.461.777.259	-0.35679174	309.558.692.024.013	2.13E-159	1.06E-159	385.712.420.340.152	ENSG00000270673	YTHDF3-DT
IRF4	116.018.688.100.656	-158.538.250.894.841	188.617.833.170.477	2.19E-59	4.88E-59	15.601.012.778.085	ENSG00000137265	IRF4
PARP9	115.870.232.564.795	449.640.463.285.156	258.152.478.227.706	1.01E-113	3.43E-113	280.029.866.110.352	ENSG00000138496	PARP9
WDR49	115.851.070.305.517	190.586.000.213.518	182.666.181.538.532	2.94E-55	6.35E-55	146.088.273.978.325	ENSG00000174776	WDR49
GNA15	115.766.703.665.565	195.816.090.388.508	22.918.780.239.715	7.61E-90	2.15E-89	225.544.698.600.537	ENSG00000060558	GNA15
PCDHGA9	115.658.757.531.899	903.583.016.725.014	424.300.641.433.882	5.30E-270	6.79E-269	639.777.628.864.306	ENSG00000261934	PCDHGA9
ITGAL	115.633.965.185.831	189.941.082.890.338	221.176.888.115.531	1.56E-83	4.18E-83	211.046.947.808.161	ENSG00000005844	ITGAL
BGN	115.606.190.988.806	601.761.992.357.462	207.784.380.000.306	2.69E-73	6.68E-73	187.021.784.742.197	ENSG00000182492	BGN
PARVG	115.440.162.470.825	299.787.099.991.854	203.009.046.859.352	9.56E-70	2.31E-69	179.176.936.532.317	ENSG00000138964	PARVG
FSCN1	115.422.966.567.905	720.012.365.344.654	248.858.004.178.928	6.86E-106	2.18E-105	262.018.382.089.347	ENSG00000075618	FSCN1
ZNF282	115.411.901.026.848	486.733.506.122.756	579.472.079.257.969	0	0	990.829.596.371.258	ENSG00000170265	ZNF282
PHETA2	115.399.652.957.451	0.847679731	312.027.869.368.107	1.12E-162	5.67E-161	390.854.955.013.872	ENSG00000177096	PHETA2
DTHD1	115.320.001.115.651	-155.116.034.868.531	110.763.935.827.664	9.57E-15	1.44E-13	514.387.989.051.153	ENSG00000197057	DTHD1
ZNF92	115.275.824.925.287	398.672.330.232.501	529.102.706.610.363	0	0	878.155.871.147.566	ENSG00000146757	ZNF92
APOL6	115.254.880.473.205	405.601.405.808.031	252.328.644.645.271	8.51E-109	2.77E-108	268.764.877.710.252	ENSG00000221963	APOL6
HMGB3	115.221.177.556.679	447.083.430.169.451	32.730.316.901.025	6.51E-176	3.69E-176	423.114.230.050.483	ENSG00000029993	HMGB3
PTN	115.208.240.872.008	778.499.543.149.708	277.475.620.200.796	1.87E-130	7.28E-130	318.559.036.965.787	ENSG00000105894	PTN
RPN1	115.080.695.472.988	685.756.688.396.271	574.145.765.466.886	0	0	97.901.223.236.044	ENSG00000163902	RPN1
PCDHGB5	115.043.476.196.953	902.339.004.546.799	42.359.381.037.069	2.65E-269	3.37E-268	638.168.346.245.662	ENSG00000276547	PCDHGB5
EEF1AKMT3	115.007.859.010.487	2.392.674.461.252	273.334.536.637.236	8.06E-127	3.04E-126	310.494.181.789.132	ENSG00000123427	EEF1AKMT3
SLC15A2	114.888.882.544.182	531.439.256.453.431	221.603.003.692.443	7.26E-84	1.95E-83	211.316.002.326.373	ENSG00000163406	SLC15A2
CD320	114.810.252.514.145	512.022.475.380.347	513.765.470.326.078	0	0	843.378.355.298.321	ENSG00000167775	CD320
MOCS3	114.805.688.332.803	278.965.306.091.952	556.679.337.338.169	0	0	940.239.931.909.086	ENSG00000124217	MOCS3
PIF1	114.738.830.288.693	0.719286517	222.821.528.154.985	8.10E-85	2.19E-84	21.415.872.286.604	ENSG00000140451	PIF1
POU4F1	114.728.340.365.287	-146.112.646.500.171	131.121.931.047.057	8.45E-25	1.39E-23	744.138.105.302.026	ENSG00000152192	POU4F1
CANT1	114.693.499.317.623	44.724.622.800.442	484.329.799.270.118	0	0	776.539.683.877.545	ENSG00000171302	CANT1
CSPG5	114.671.751.082.617	693.059.199.934.635	21.471.978.956.331	1.51E-78	3.89E-78	199.134.580.214.114	ENSG00000114646	CSPG5
DSCC1	114.668.405.816.584	177.072.161.933.329	306.240.940.494.047	2.40E-156	1.16E-155	378.495.344.090.292	ENSG00000136982	DSCC1
NIBAN1	114.631.538.512.783	300.310.082.281.661	210.315.076.083.524	3.37E-75	8.46E-75	191.707.186.262.719	ENSG00000135842	NIBAN1
SLC25A1	114.622.618.426.537	574.553.492.394.678	393.668.625.448.968	7.96E-240	7.78E-239	570.143.091.316.603	ENSG00000100075	SLC25A1
ANTXR2	114.561.652.078.898	355.965.325.766.895	286.000.452.169.691	5.14E-138	2.13E-137	336.051.173.377.728	ENSG00000163297	ANTXR2
MAPKAPK3	114.550.098.304.286	423.813.118.190.861	32.739.633.269.636	5.32E-177	3.02E-175	423.344.318.431.169	ENSG00000114738	MAPKAPK3
SWSAP1	114.549.691.520.523	0.138722377	459.952.796.289.332	2.59E-305	4.56E-304	721.295.156.687.998	ENSG00000173928	SWSAP1
ENPEP	114.455.351.251.679	191.970.809.989.209	180.803.068.099.874	5.52E-54	1.18E-53	143.164.098.440.359	ENSG00000138792	ENPEP
SMG7-AS1	114.349.383.962.126	-0.691218809	283.109.614.623.272	1.93E-135	7.82E-135	33.065.535.242.424	ENSG00000232860	SMG7-AS1
KLHDC8A	114.299.343.003.414	448.118.412.859.081	18.055.814.004.497	8.10E-54	1.72E-53	142.343.382.976.899	ENSG00000162873	KLHDC8A
BLNK	114.294.128.496.527	176.404.246.035.712	219.149.307.932.532	5.87E-82	1.55E-81	207.446.408.262.049	ENSG00000095585	BLNK
MANEAL	114.285.018.503.268	448.321.209.926.819	394.114.352.664.126	2.91E-240	2.86E-239	571.213.591.767.747	ENSG00000185090	MANEAL
MCHR1	114.284.765.335.563	14.834.217.584.248	13.999.665.779.274	1.26E-28	2.17E-28	850.597.921.365.674	ENSG00000128285	MCHR1
PCDHGA5	113.978.264.089.137	934.305.130.864.628	394.747.840.824.967	6.95E-241	6.87E-240	572.775.155.560.864	ENSG00000253485	PCDHGA5
PCDHGA12	113.977.893.415.257	904.045.057.296.806	409.861.564.218.056	9.52E-256	1.08E-254	606.966.910.168.753	ENSG00000253159	PCDHGA12
APOM	113.960.590.594.176	22.002.704.957.611	544.541.121.644.816	0	0	913.070.907.790.408	ENSG00000204444	APOM
PCDHGA3	113.947.859.214.112	903.109.063.913.105	414.453.890.901.348	2.82E-260	3.34E-259	617.390.406.800.612	ENSG00000254245	PCDHGA3
WDR1	113.874.081.890.548	684.791.017.385.609	367.466.200.196.674	2.82E-214	2.21E-213	511.374.755.898.617	ENSG00000071127	WDR1
MSC	113.872.628.539.703	0.36183263	145.026.198.934.331	1.78E-31	3.15E-31	917.530.189.224.955	ENSG00000178860	MSC
GATA4	113.852.938.421.285	-40.850.860.967.812	134.704.682.952.053	1.02E-25	1.72E-25	790.723.869.732.555	ENSG00000136574	GATA4
PCDHGB3	113.825.473.874.896	899.630.853.258.522	425.750.437.055.495	1.95E-271	2.53E-270	643.074.376.681.496	ENSG00000262209	PCDHGB3
ZNF319	113.793.111.797.103	40.552.504.478.948	578.665.750.389.153	0	0	989.106.592.766.429	ENSG00000166188	ZNF319
ZNF578	113.762.582.938.235	0.028642044	249.181.817.054.268	3.68E-107	1.18E-105	263.286.596.301.709	ENSG00000258405	ZNF578
PDIA5	113.669.545.684.618	227.616.762.603.161	402.876.463.914.323	7.19E-249	7.65E-248	591.315.266.789.669	ENSG00000065485	PDIA5
NKIRAS2	113.619.183.978.338	45.493.044.155.713	62.342.538.384.675	0	0	108.741.005.271.513	ENSG00000168256	NKIRAS2
CALU	113.613.519.098.493	604.112.796.764.898	356.158.960.446.945	2.32E-203	1.65E-202	48.621.740.052.981	ENSG00000128595	CALU
PSMB8-AS1	113.534.171.655.579	400.576.740.169.784	291.116.398.332.574	1.34E-142	5.76E-142	346.527.413.895.008	ENSG00000204261	PSMB8-AS1
CD163L1	113.526.751.414.074	0.833243607	183.159.246.830.975	1.35E-55	2.92E-55	147.021.761.936.668	ENSG00000177675	CD163L1
LIFR	113.490.332.330.893	668.674.491.265.837	283.406.686.309.177	1.05E-135	4.27E-135	330.561.020.514.426	ENSG00000113594	LIFR
LINC01376	113.451.880.182.119	-101.334.657.979.572	286.951.859.998.882	7.26E-139	3.03E-138	338.550.497.120.957	ENSG00000236204	LINC01376
PCDHGA11	113.439.850.249.604	934.272.123.250.044	390.757.219.624.289	5.68E-237	5.41E-236	56.377.118.745.384	ENSG00000253873	PCDHGA11
CASP1	113.438.952.123.646	259.973.998.898.534	208.227.292.357.645	1.25E-73	3.12E-73	188.169.647.194.358	ENSG00000137752	CASP1
ANXA2	113.432.579.400.067	482.629.877.435.876	165.719.689.589.703	4.92E-44	9.64E-44	119.844.934.964.652	ENSG00000182718	ANXA2
RFTN2	113.315.705.288.204	627.346.004.280.185	273.069.460.150.763	1.37E-126	5.17E-126	309.570.290.739.289	ENSG00000162944	RFTN2
ALKBH2	113.301.647.728.489	369.609.320.945.858	548.345.027.650.238	0	0	921.487.298.735.631	ENSG00000189046	ALKBH2
GRAP2	113.284.398.974.303	-199.083.973.888.817	150.555.316.529.226	1.06E-34	1.92E-34	994.424.799.452.883	ENSG00000100351	GRAP2
IRF5	113.190.656.211.507	260.717.478.370.885	272.385.770.697.757	5.44E-126	2.04E-125	308.553.412.980.099	ENSG00000128604	IRF5
PCGF2	113.177.290.528.555	563.657.568.678.211	4.608.801.595.604	3.12E-306	5.55E-305	723.011.367.442.753	ENSG00000277258	PCGF2
BTG2	113.165.899.071.838	635.483.356.811.287	263.218.910.256.406	4.73E-118	1.66E-118	289.935.797.065.485	ENSG00000159388	BTG2
GGTLC2	113.157.543.721.353	-102.278.268.072.286	268.196.218.583.145	2.40E-122	8.73E-123	300.581.477.053.638	ENSG00000100121	GGTLC2
TMEM131L	113.154.436.421.488	267.717.035.021.137	243.631.126.450.677	1.49E-101	4.58E-101	25.234.755.153.513	ENSG00000121210	TMEM131L
C5orf58	113.153.032.772.905	-0.822397918	202.427.725.098.639	2.57E-69	6.17E-69	178.730.779.425.613	ENSG00000234511	C5orf58
SP2-AS1	113.135.873.025.069	105.164.601.711.349	436.278.582.465.649	7.45E-282	1.08E-280	667.309.488.275.678	ENSG00000234494	SP2-AS1
TMEM169	113.119.797.028.769	27.555.425.090.899	293.083.204.594.244	2.26E-144	9.87E-144	350.807.780.444.567	ENSG00000163449	TMEM169
DPEP2	113.068.188.772.225	0.864172844	249.855.444.105.313	1.01E-106	3.23E-106	264.488.535.846.686	ENSG00000167261	DPEP2
TNFRSF13C	112.920.677.698.622	0.9711144	206.569.397.175.577	2.18E-72	5.37E-72	185.566.931.022.708	ENSG00000159958	TNFRSF13C
CLPB	112.896.373.870.623	374.668.769.690.089	530.859.901.980.754	0	0	882.147.058.102.821	ENSG00000162129	CLPB
ADAMTSL1	112.882.779.801.238	108.132.950.972.949	163.514.739.506.239	1.24E-42	2.39E-42	117.240.705.687.005	ENSG00000178031	ADAMTSL1
DARS2	112.871.596.435.132	322.434.598.636.045	65.288.430.813.704	0	0	115.109.547.744.089	ENSG00000117593	DARS2
ITGAV	112.825.702.608.158	759.034.800.172.231	437.307.403.619.153	7.13E-283	1.04E-281	669.316.257.175.957	ENSG00000138448	ITGAV
LSM2	112.815.825.308.617	419.221.998.747.712	522.871.825.418.165	0	0	864.061.068.958.266	ENSG00000204392	LSM2
EPHB1	112.798.002.480.339	502.042.985.491.994	180.125.961.167.324	1.59E-53	3.38E-53	14.161.509.201.995	ENSG00000154928	EPHB1
TAT	112.770.059.465.732	-17.364.066.936.792	194.885.716.674.471	7.81E-64	1.80E-63	16.623.420.950.886	ENSG00000198650	TAT
NMUR2	112.684.425.980.077	-141.403.568.377.661	134.063.315.075.202	2.27E-25	3.80E-25	7.800.366.994.829	ENSG00000132911	NMUR2
LIX1	112.604.289.282.153	576.441.087.735.863	181.650.686.602.652	1.46E-54	3.12E-54	143.978.614.666.885	ENSG00000145721	LIX1
GANAB	112.557.885.700.001	748.105.688.248.533	780.743.324.561.384	0	0	141.519.050.792.979	ENSG00000089597	GANAB
ARF4-AS1	112.519.848.050.148	-0.694866236	316.993.573.594.195	2.80E-166	1.47E-165	40.155.480.504.427	ENSG00000272146	ARF4-AS1
APEX1	112.478.826.269.307	643.833.820.571.782	814.987.144.326.603	0	0	148.249.302.531.157	ENSG00000100823	APEX1
MED20	112.467.837.227.098	360.880.029.248.904	59.828.214.922.241	0	0	103.248.844.973.785	ENSG00000124641	MED20
CASTOR1	112.453.377.194.388	395.146.213.945.785	294.373.040.161.796	1.55E-145	6.83E-145	353.291.145.891.897	ENSG00000239282	CASTOR1
EIF4A3	112.445.559.125.749	537.478.409.159.287	617.286.186.380.129	0	0	107.399.977.799.683	ENSG00000141543	EIF4A3
AEBP1	112.356.422.957.854	610.796.524.398.405	143.065.009.276.442	2.35E-30	4.11E-31	884.349.838.370.365	ENSG00000106624	AEBP1
HNRNPAB	112.327.490.197.438	556.274.740.141.021	560.419.468.296.161	0	0	948.390.736.646.396	ENSG00000197451	HNRNPAB
GART	112.280.491.432.039	529.487.367.548.143	813.006.571.909.084	0	0	147.863.358.955.693	ENSG00000159131	GART
SH3GL1	112.269.701.710.578	591.686.957.985.687	659.718.573.424.637	0	0	116.558.158.472.415	ENSG00000141985	SH3GL1
C8orf48	112.238.805.532.404	-0.474440667	190.523.564.386.422	9.97E-61	2.25E-60	158.969.444.201.212	ENSG00000164743	C8orf48
PLEK	112.155.630.811.429	302.309.571.892.802	199.455.771.154.469	3.86E-67	9.15E-67	173.186.647.075.276	ENSG00000115956	PLEK
TMED9	112.134.492.682.644	588.001.223.142.242	507.842.653.536.718	0	0	829.939.997.887.209	ENSG00000184840	TMED9
IFI44L	112.122.420.224.891	51.673.751.833.777	176.925.435.364.116	2.29E-51	4.79E-51	136.648.955.373.915	ENSG00000137959	IFI44L
PABPC4L	112.088.854.581.292	-0.733272119	201.767.797.738.729	7.84E-69	1.88E-68	177.606.803.269.742	ENSG00000254535	PABPC4L
ARHGAP19-SLIT1	111.992.264.794.128	184.794.796.885.012	277.133.136.098.855	3.74E-130	1.45E-129	318.240.955.868.145	ENSG00000269891	ARHGAP19-SLIT1
ZNF474	111.985.617.521.177	-226.582.974.644.225	137.992.034.852.457	1.63E-27	2.79E-27	830.070.346.557.234	ENSG00000164185	ZNF474
MEX3C	111.976.866.152.196	499.847.527.488.011	520.872.263.818.179	0	0	859.472.884.749.246	ENSG00000176624	MEX3C
ALX3	111.976.471.061.341	187.349.614.087.377	31.697.238.664.078	2.93E-166	1.54E-165	401.286.218.513.609	ENSG00000156150	ALX3
CLIC1	111.961.975.715.175	486.485.786.862.837	182.809.926.320.596	2.35E-55	5.06E-55	145.834.472.238.046	ENSG00000213719	CLIC1
RAP2C-AS1	111.764.483.086.005	153.592.617.841.223	420.223.979.926.544	5.66E-266	7.03E-265	630.741.056.583.081	ENSG00000232160	RAP2C-AS1
RND3	111.734.473.480.875	424.981.340.224	236.465.277.938.188	1.08E-95	3.17E-95	238.607.696.478.677	ENSG00000115963	RND3
TSPAN3	111.632.631.973.073	847.993.135.848.153	500.749.027.460.465	0	0	813.955.807.173.237	ENSG00000140391	TSPAN3
PCDHGA8	111.583.672.093.812	935.612.582.101.789	361.309.675.396.167	2.53E-208	1.88E-207	497.837.836.100.607	ENSG00000253767	PCDHGA8
LIPC	111.579.098.555.296	-113.003.022.583.147	149.371.519.608.188	5.29E-34	9.54E-34	97.743.040.524.047	ENSG00000166035	LIPC
TMPPE	111.577.625.859.902	-0.245597494	252.116.727.743.497	1.28E-108	4.16E-109	268.964.358.745.804	ENSG00000188167	TMPPE
BOLA2B	111.556.928.218.095	339.220.909.311.701	555.480.066.487.777	0	0	937.505.865.090.807	ENSG00000169627	BOLA2B
TBL2	111.476.366.256.324	438.644.289.587.646	625.650.958.955.911	0	0	109.225.932.501.535	ENSG00000106638	TBL2
ASCC3	111.459.064.338.448	518.649.135.066.677	617.733.477.521.182	0	0	10.749.800.666.066	ENSG00000112249	ASCC3
C6orf118	111.402.965.867.192	-0.622293593	13.164.466.335.101	4.47E-24	7.38E-24	74.940.840.666.042	ENSG00000112539	C6orf118
NPAS3	111.384.140.983.092	562.618.655.504.992	289.376.503.583.167	4.89E-141	2.08E-140	342.795.706.513.678	ENSG00000151322	NPAS3
TLR5	111.282.772.555.451	14.263.035.500.974	213.363.175.263.701	1.64E-77	4.19E-78	197.277.846.189.916	ENSG00000187554	TLR5
CORO1B	111.245.292.592.495	576.187.158.770.742	537.010.312.786.493	0	0	895.878.096.968.495	ENSG00000172725	CORO1B
GSTT2B	111.207.055.508.294	283.144.424.582.961	181.407.152.083.297	2.14E-54	4.57E-54	143.952.206.658.737	ENSG00000133433	GSTT2B
GNAI2	111.149.643.750.681	792.722.660.064.603	33.320.289.032.002	1.80E-183	1.07E-181	435.943.933.893.264	ENSG00000114353	GNAI2
SSR2	111.116.283.083.088	637.450.165.194.661	617.901.691.932.754	0	0	107.535.091.399.506	ENSG00000163479	SSR2
NLRX1	111.059.707.294.775	390.331.689.804.677	541.973.722.100.985	0	0	907.157.381.464.048	ENSG00000160703	NLRX1
PCDHGA10	111.054.018.277.335	935.533.255.002.547	370.215.592.710.534	6.09E-217	4.90E-216	517.670.966.579.471	ENSG00000253846	PCDHGA10
RHOG	110.926.265.463.211	468.442.134.112.791	258.539.773.864.482	4.74E-114	1.61E-113	280.767.455.849.772	ENSG00000177105	RHOG
DLG5	110.870.548.976.921	618.973.109.146.981	408.832.565.364.549	9.83E-255	1.10E-253	604.466.805.637.567	ENSG00000151208	DLG5
RUNX3	110.862.763.077.029	0.674632067	196.941.946.225.456	2.58E-65	6.03E-65	169.360.745.600.977	ENSG00000020633	RUNX3
LTBP4	110.722.561.125.577	551.411.292.648.181	218.692.961.907.166	1.32E-81	3.50E-81	206.112.180.987.744	ENSG00000090006	LTBP4
HPD	110.670.312.693.498	-172.073.710.590.297	118.857.857.791.567	1.44E-17	2.24E-17	601.965.579.882.265	ENSG00000158104	HPD
PTGER4	110.590.518.580.034	0.507770005	168.162.002.740.574	1.33E-45	2.65E-45	124.128.197.684.001	ENSG00000171522	PTGER4
ATRAID	110.486.686.710.501	552.267.525.903.001	462.718.846.940.561	4.74E-308	8.50E-307	727.206.632.366.074	ENSG00000138085	ATRAID
RPGRIP1	110.461.784.858.378	-0.901129197	252.561.368.735.995	5.42E-109	1.77E-108	269.883.379.485.585	ENSG00000092200	RPGRIP1
SEC61G	110.046.816.495.696	534.507.995.187.383	208.805.080.086.281	4.62E-74	1.15E-73	188.779.841.029.303	ENSG00000132432	SEC61G
SCRG1	110.001.788.514.289	685.487.936.294.641	227.308.917.509.121	2.36E-89	6.59E-89	221.668.736.511.881	ENSG00000164106	SCRG1
SLC4A4	110.000.944.751.389	699.037.671.661.747	199.209.714.872.039	5.83E-67	1.38E-66	172.510.950.447.615	ENSG00000080493	SLC4A4
CD69	109.958.956.505.407	0.32518548	132.857.158.746.781	1.01E-24	1.68E-24	762.895.205.394.615	ENSG00000110848	CD69
NXPH1	109.945.417.765.275	407.729.630.510.304	172.406.796.631.235	2.29E-48	4.67E-48	12.988.470.997.425	ENSG00000122584	NXPH1
SPATA17	109.855.299.486.342	0.822156662	171.097.001.801.557	1.65E-47	3.35E-47	1.284.597.705.197	ENSG00000162814	SPATA17
NAGA	109.845.526.669.974	425.083.757.005.441	410.012.088.230.579	6.77E-256	7.69E-255	607.225.273.405.401	ENSG00000198951	NAGA
EFNB1	109.737.709.457.399	350.443.594.854.764	399.283.145.680.904	2.45E-245	2.52E-244	583.022.859.666.758	ENSG00000090776	EFNB1
ACLY	109.656.574.471.421	67.656.167.237.418	490.029.713.110.224	0	0	789.488.069.803.093	ENSG00000131473	ACLY
VAT1	109.587.758.349.137	660.212.424.194.735	264.503.461.778.295	3.72E-119	1.32E-119	29.248.776.694.928	ENSG00000108828	VAT1
LINC00324	109.553.283.348.122	-0.139061941	293.732.920.507.348	5.86E-146	2.57E-144	352.495.800.736.762	ENSG00000178977	LINC00324
ZXDA	109.487.596.295.648	19.501.675.855.959	355.706.173.551.926	6.32E-203	4.47E-203	485.633.336.695.493	ENSG00000198205	ZXDA
IL13RA1	109.480.577.786.729	501.558.241.310.727	216.323.551.524.346	8.91E-80	2.31E-80	201.932.515.411.314	ENSG00000131724	IL13RA1
OSCAR	109.468.018.550.617	112.612.297.859.251	207.383.180.444.217	5.38E-74	1.33E-72	186.944.592.166.532	ENSG00000170909	OSCAR
STEAP1	109.455.318.470.132	-0.335705803	167.963.684.157.084	1.79E-46	3.55E-46	123.945.704.754.029	ENSG00000164647	STEAP1
NAALADL2	109.366.424.220.369	186.175.759.574.607	368.492.990.650.959	2.85E-215	2.26E-214	514.048.485.327.819	ENSG00000177694	NAALADL2
EFTUD2	109.292.124.341.354	613.206.843.561.779	673.525.609.492.946	0	0	119.494.853.127.577	ENSG00000108883	EFTUD2
NFATC2	109.271.138.163.139	267.755.898.487.682	220.150.139.107.902	9.82E-83	2.61E-82	209.085.661.963.529	ENSG00000101096	NFATC2
GEM	109.265.004.491.462	325.184.165.453.218	167.239.805.525.391	5.23E-45	1.03E-44	122.322.205.254.748	ENSG00000164949	GEM
RBBP8	109.247.111.159.924	363.347.283.135.577	3.948.158.032.633	5.96E-242	5.90E-240	57.290.899.166.041	ENSG00000101773	RBBP8
ROBO1	109.218.161.836.667	64.051.229.215.207	323.076.741.081.957	5.96E-172	3.27E-171	413.944.020.313.016	ENSG00000169855	ROBO1
CYB561D2	109.193.361.430.338	362.343.757.026.824	64.302.215.105.813	0	0	112.989.054.072.162	ENSG00000114395	CYB561D2
EFNA4	109.167.635.197.389	0.403020625	271.800.531.136.671	1.76E-125	6.57E-125	307.662.358.902.615	ENSG00000243364	EFNA4
ERF	109.156.589.423.867	554.982.479.959.047	343.087.137.780.184	7.57E-191	4.85E-190	457.411.146.875.276	ENSG00000105722	ERF
PCDHGB6	109.152.274.372.866	935.592.660.909.795	365.150.483.782.122	4.92E-212	3.78E-211	506.377.693.433.527	ENSG00000253305	PCDHGB6
CARD16	108.994.499.261.092	124.618.058.118.398	195.346.622.851.484	3.64E-64	8.43E-64	166.644.234.307.732	ENSG00000204397	CARD16
RBL1	108.950.728.509.511	278.418.233.078.167	339.337.544.021.798	2.79E-187	1.73E-186	449.524.574.871.556	ENSG00000080839	RBL1
ZNF79	108.912.495.576.536	156.848.007.148.055	397.958.409.349.753	4.91E-244	4.98E-243	580.260.761.065.985	ENSG00000196152	ZNF79
LRRC8A	108.906.353.106.619	728.852.564.049.457	319.069.807.894.717	3.28E-168	1.75E-167	405.389.278.298.753	ENSG00000136802	LRRC8A
SLC39A7	108.905.034.985.844	588.183.320.511.375	673.322.798.248.104	0	0	119.451.515.370.299	ENSG00000112473	SLC39A7
DDAH2	108.883.586.814.189	540.005.837.276.151	287.351.589.906.152	3.19E-139	1.33E-138	338.624.542.683.891	ENSG00000213722	DDAH2
CDKAL1	108.862.703.401.728	330.530.964.346.472	58.971.276.503.937	0	0	101.362.764.393.002	ENSG00000145996	CDKAL1
LINC01563	108.859.403.823.084	0.982522723	207.445.443.978.572	4.83E-73	1.19E-72	187.070.802.624.401	ENSG00000236819	LINC01563
PIGW	108.765.173.769.972	23.959.053.587.718	486.584.123.576.517	0	0	781.903.236.793.467	ENSG00000277161	PIGW
PFAS	108.760.113.463.701	421.670.237.921.356	466.989.513.800.315	0	0	737.038.538.768.825	ENSG00000178921	PFAS
INKA2	108.734.103.615.985	567.482.955.518.146	247.307.231.578.988	1.34E-104	4.23E-104	258.979.070.176.804	ENSG00000197852	INKA2
CYREN	108.725.539.746.708	422.500.244.961.097	410.722.893.522.725	1.35E-256	1.54E-255	608.841.319.768.496	ENSG00000122783	CYREN
CD300LG	108.706.449.813.323	-187.561.768.532.946	135.055.758.982.107	6.60E-26	1.11E-25	792.876.491.994.321	ENSG00000161649	CD300LG
APRT	108.701.351.123.731	474.915.395.746.777	55.651.868.717.834	0	0	939.701.291.246.995	ENSG00000198931	APRT
TMEM123	108.661.088.730.899	642.417.174.353.344	234.224.475.281.045	7.00E-94	2.03E-93	234.355.407.790.689	ENSG00000152558	TMEM123
PES1	108.601.363.002.982	557.325.394.345.105	643.795.280.976.398	0	0	113.144.411.221.704	ENSG00000100029	PES1
ZC3HC1	108.595.754.740.178	386.569.942.756.295	59.370.542.280.579	0	0	102.238.646.535.092	ENSG00000091732	ZC3HC1
UBE2L6	108.572.333.233.509	572.712.532.135.292	422.501.178.220.132	3.18E-268	4.02E-267	635.511.129.447.459	ENSG00000156587	UBE2L6
PLEKHF2	108.550.234.871.633	332.376.475.870.085	381.707.189.815.904	4.01E-228	3.54E-228	543.432.643.920.449	ENSG00000175895	PLEKHF2
PIPSL	108.538.226.050.215	395.549.375.460.295	524.540.241.296.688	0	0	867.857.943.574.552	ENSG00000180764	PIPSL
TP53INP1	108.527.911.604.652	424.259.797.286.117	360.170.961.135.345	3.17E-207	2.32E-206	495.202.055.946.052	ENSG00000164938	TP53INP1
TPST1	108.429.664.942.255	495.167.842.638.583	31.032.861.135.675	4.15E-160	2.07E-159	386.699.683.153.804	ENSG00000169902	TPST1
POLD2	108.427.540.400.296	595.410.498.993.637	645.674.569.283.812	0	0	11.354.895.025.816	ENSG00000106628	POLD2
RDX	108.373.180.725.481	685.522.171.899.238	312.580.942.360.859	3.45E-162	1.75E-161	391.502.736.021.679	ENSG00000137710	RDX
FBXW8	108.348.723.077.329	366.186.065.225.394	470.816.377.931.012	0	0	745.834.587.712.399	ENSG00000174989	FBXW8
TMCO1	108.275.671.076.976	582.896.393.679.505	546.601.906.854.186	0	0	917.443.433.797.326	ENSG00000143183	TMCO1
TAX1BP3	108.241.160.341.323	527.956.431.176.296	275.493.557.992.464	1.03E-129	3.96E-128	314.448.240.731.523	ENSG00000213977	TAX1BP3
IGSF9	108.179.879.422.509	0.036121181	200.062.070.127.415	1.39E-67	3.31E-67	174.648.632.589.775	ENSG00000085552	IGSF9
LBR	108.158.256.332.425	470.905.746.659.352	443.109.351.262.661	1.28E-288	1.97E-287	682.507.349.679.547	ENSG00000143815	LBR
IGF2	108.122.219.260.173	425.236.402.527.992	180.445.918.876.461	9.66E-54	2.05E-53	142.200.065.322.544	ENSG00000167244	IGF2
THSD7A	108.111.637.553.728	439.674.733.880.173	279.808.602.276.303	1.63E-132	6.46E-132	323.270.726.153.427	ENSG00000005108	THSD7A
OS9	108.108.570.259.643	755.230.773.049.359	472.886.165.721.441	0	0	750.472.303.468.552	ENSG00000135506	OS9
GRIK4	108.098.274.874.013	449.157.835.939.407	29.989.448.073.361	1.52E-150	6.98E-150	364.741.611.863.612	ENSG00000149403	GRIK4
SLC16A2	107.980.202.197.603	505.767.267.486.738	539.818.622.471.969	0	0	902.212.489.795.766	ENSG00000147100	SLC16A2
SP8	107.964.683.828.117	-270.121.830.147.652	841.359.279.195.679	7.28E-03	9.79E-03	267.982.655.500.717	ENSG00000164651	SP8
NIFK	107.945.250.075.552	471.703.829.995.094	70.737.619.328.277	0	0	126.601.157.457.696	ENSG00000155438	NIFK
SLC25A15	107.914.150.078.809	150.408.897.114.558	407.706.648.215.897	1.26E-253	1.40E-252	602.329.230.762.743	ENSG00000102743	SLC25A15
GLYCTK	107.862.726.204.704	184.958.859.742.257	364.426.689.285.252	2.46E-211	1.88E-211	504.992.776.042.446	ENSG00000168237	GLYCTK
AKAP3	107.802.527.922.225	141.556.326.061.776	2.911.411.406.638	1.27E-142	5.48E-142	346.973.135.738.454	ENSG00000111254	AKAP3
AFAP1L1	107.791.746.197.401	255.085.671.012.136	252.126.077.672.837	1.26E-108	4.09E-108	268.632.041.811.399	ENSG00000157510	AFAP1L1
NCAPD2	107.780.873.988.422	515.300.339.591.014	424.117.049.026.643	8.05E-270	1.03E-270	639.199.141.713.351	ENSG00000010292	NCAPD2
TTC27	107.741.219.755.579	29.865.539.820.303	6.004.214.062.903	0	0	103.724.116.074.966	ENSG00000018699	TTC27
PCDHGA2	107.738.757.479.002	935.382.235.744.972	362.656.342.662.452	1.27E-209	9.49E-209	500.828.848.601.615	ENSG00000081853	PCDHGA2
AFAP1	107.710.594.145.438	54.693.535.184.294	392.201.682.967.842	2.18E-238	2.10E-237	566.831.849.140.518	ENSG00000196526	AFAP1
FXYD5	107.709.786.961.641	333.475.783.565.546	230.886.747.378.122	3.35E-91	9.56E-91	228.430.581.109.659	ENSG00000089327	FXYD5
MYDGF	107.703.967.534.169	467.310.134.884.956	467.657.948.864.623	0	0	738.517.535.157.188	ENSG00000074842	MYDGF
C19orf54	107.676.028.820.258	337.665.186.743.791	539.273.119.962.493	0	0	901.140.787.567.536	ENSG00000188493	C19orf54
ETV6	107.649.246.120.323	388.629.344.130.708	290.836.108.501.469	2.39E-142	1.03E-142	345.967.285.217.722	ENSG00000139083	ETV6
LGMN	107.634.059.565.689	536.756.641.635.736	413.533.253.478.874	2.28E-259	2.68E-259	6.151.294.629.448	ENSG00000100600	LGMN
FRAT1	107.625.113.176.117	264.390.081.082.287	300.755.988.114.327	2.49E-151	1.15E-150	366.834.277.686.815	ENSG00000165879	FRAT1
DCAF13	107.577.502.537.521	49.132.305.149.278	585.566.780.835.088	0	0	100.432.760.258.541	ENSG00000164934	DCAF13
PARD3B	107.571.749.414.481	396.877.252.238.041	234.765.235.704.988	2.56E-94	7.46E-95	23.548.782.628.745	ENSG00000116117	PARD3B
MCM6	107.564.308.200.248	435.627.813.133.164	390.391.218.985.123	1.30E-236	1.23E-235	562.829.305.248.041	ENSG00000076003	MCM6
RFC2	107.487.454.963.386	414.620.843.759.735	47.345.698.168.231	0	0	75.179.680.424.353	ENSG00000049541	RFC2
UBAC2-AS1	107.428.261.380.517	0.190971629	319.825.041.678.922	6.48E-169	3.48E-169	407.558.741.078.822	ENSG00000228889	UBAC2-AS1
TXLNB	107.423.935.338.312	0.829052192	143.193.245.975.627	1.99E-30	3.48E-30	892.881.326.890.899	ENSG00000164440	TXLNB
SDK1	107.407.664.493.562	242.531.893.857.199	238.316.335.205.861	3.37E-98	1.01E-96	242.377.914.472.598	ENSG00000146555	SDK1
GINS3	107.398.235.392.949	304.249.177.791.775	24.581.534.925.985	2.32E-103	7.28E-103	256.438.642.308.409	ENSG00000181938	GINS3
TMEM218	107.382.097.805.577	382.719.847.861.314	470.119.416.031.172	0	0	744.224.508.224.036	ENSG00000150433	TMEM218
FEN1	107.360.647.013.244	382.670.583.047.782	36.703.235.626.922	7.42E-214	5.79E-214	510.521.110.287.799	ENSG00000168496	FEN1
TMSB15B	107.320.853.362.029	0.822007655	231.283.560.607.453	1.61E-91	4.61E-91	229.546.523.658.448	ENSG00000158427	TMSB15B
LINC00648	107.316.541.872.709	-257.467.139.986.619	102.776.524.205.393	3.33E-10	4.83E-10	434.849.669.335.595	ENSG00000259129	LINC00648
GAA	107.302.331.920.591	631.931.377.988.247	502.718.634.238.681	0	0	818.318.148.582.655	ENSG00000171298	GAA
ZNF367	107.286.043.022.073	201.011.919.989.036	27.277.804.768.206	2.47E-126	9.27E-126	309.435.923.529.321	ENSG00000165244	ZNF367
PSPH	107.263.710.244.914	438.718.974.175.488	352.430.047.940.336	8.86E-200	6.12E-199	478.047.600.349.471	ENSG00000146733	PSPH
PSORS1C1	107.249.366.811.555	0.585609935	219.535.133.001.693	2.95E-82	7.83E-82	208.292.316.133.006	ENSG00000204540	PSORS1C1
LSM7	107.249.344.093.254	488.766.704.185.738	466.520.434.658.676	0	0	735.905.516.953.982	ENSG00000130332	LSM7
CAPN6	107.146.643.309.181	-477.543.369.969.167	139.861.643.570.364	1.50E-28	2.58E-28	85.611.909.608.836	ENSG00000077274	CAPN6
DAB2	107.118.263.202.487	495.160.538.196.184	300.835.420.984.429	2.11E-151	9.77E-151	366.668.421.306.011	ENSG00000153071	DAB2
CSK	107.116.609.589.419	557.210.247.178.136	617.037.668.602.969	0	0	107.345.458.619.932	ENSG00000103653	CSK
TXNRD3	107.078.547.952.969	214.469.867.769.342	458.331.649.352.076	1.05E-303	1.82E-302	717.527.581.537.722	ENSG00000197763	TXNRD3
PCDHGA6	107.047.500.552.104	934.424.926.969.551	365.158.333.278.717	4.83E-212	3.72E-211	506.393.852.647.409	ENSG00000253731	PCDHGA6
POLD1	107.043.412.804.634	367.857.708.523.455	345.808.904.185.524	1.92E-193	1.25E-192	463.564.597.128.106	ENSG00000062822	POLD1
ATF7IP	107.015.005.101.364	611.267.284.518.212	47.943.695.108.158	0	0	765.337.019.312.676	ENSG00000171681	ATF7IP
METTL2A	106.991.778.772.139	398.927.605.241.191	765.740.142.662.644	0	0	138.524.951.708.052	ENSG00000087995	METTL2A
FLT3LG	106.973.015.770.448	178.698.163.696.332	342.107.503.226.327	6.49E-190	4.12E-189	455.716.600.945.341	ENSG00000090554	FLT3LG
YBX1	106.932.578.300.477	690.037.947.857.342	32.106.295.961.891	4.54E-170	2.46E-169	4.096.402.178.586	ENSG00000065978	YBX1
SRI	106.837.046.744.801	820.575.423.525.065	293.464.227.506.783	1.02E-144	4.49E-144	35.139.268.957.093	ENSG00000075142	SRI
TM9SF1	106.816.513.332.067	488.481.929.989.609	62.286.413.004.578	0	0	108.616.823.438.382	ENSG00000100926	TM9SF1
PODN	106.802.388.461.864	330.604.515.933.989	221.618.422.537.835	7.06E-84	1.90E-83	211.602.040.251.323	ENSG00000174348	PODN
SFT2D3	106.772.035.653.972	328.574.169.952.458	555.609.199.062.098	0	0	937.806.095.673.463	ENSG00000173349	SFT2D3
MCM3	106.756.640.299.796	516.068.011.719.269	504.510.338.304.617	0	0	822.384.957.280.277	ENSG00000112118	MCM3
NIP7	106.735.109.240.053	339.827.959.541.965	592.545.523.029.024	0	0	101.987.162.043.855	ENSG00000132603	NIP7
SCFD2	106.718.666.179.655	393.146.178.316.139	532.428.745.716.227	0	0	885.665.867.536.787	ENSG00000184178	SCFD2
CASQ1	106.690.405.263.921	28.815.281.072.388	200.878.616.651.975	3.52E-68	8.40E-68	175.604.186.632.267	ENSG00000143318	CASQ1
PCDHGB4	106.650.793.968.715	932.779.830.860.617	365.153.364.417.773	4.89E-212	3.75E-211	506.381.608.498.096	ENSG00000253953	PCDHGB4
LYN	106.640.665.313.458	395.181.918.689.685	234.681.046.877.022	2.99E-94	8.72E-94	235.334.489.936.274	ENSG00000254087	LYN
H2AC8	106.630.079.854.174	-132.603.733.195.524	157.326.415.504.079	8.78E-39	1.65E-38	108.723.962.003.297	ENSG00000277075	H2AC8
ARHGEF40	106.573.917.740.798	605.715.354.135.963	435.649.179.695.293	3.13E-281	4.49E-281	665.459.207.750.077	ENSG00000165801	ARHGEF40
RPS2	106.567.229.614.285	73.379.913.154.674	329.132.793.720.124	1.24E-177	7.13E-177	427.073.233.268.693	ENSG00000140988	RPS2
PDZRN3	106.561.814.994.262	426.219.707.036.952	241.282.055.276.294	1.27E-99	3.85E-99	247.640.229.803.353	ENSG00000121440	PDZRN3
IL7R	106.551.974.553.508	-0.19608746	159.218.073.894.243	6.00E-41	1.13E-39	111.254.519.090.143	ENSG00000168685	IL7R
SLC47A2	106.477.813.162.719	0.723876649	111.792.467.812.136	3.22E-14	4.86E-14	522.054.103.654.672	ENSG00000180638	SLC47A2
TMEM140	106.462.549.668.313	376.548.695.937.354	303.145.127.421.457	1.64E-153	7.72E-154	371.668.338.467.856	ENSG00000146859	TMEM140
DCLRE1B	106.422.893.498.357	300.826.447.993.684	381.016.686.111.048	1.89E-227	1.66E-226	541.929.287.032.219	ENSG00000118655	DCLRE1B
CHCHD5	106.414.634.403.162	311.241.578.263.065	427.385.187.736.429	4.72E-273	6.20E-272	646.870.269.265.297	ENSG00000125611	CHCHD5
CMTM7	106.402.198.457.706	269.316.080.280.961	263.288.280.525.559	4.13E-118	1.45E-117	290.418.927.472.898	ENSG00000153551	CMTM7
TRMT5	106.392.933.590.093	471.656.785.033.534	558.973.643.111.985	0	0	945.194.067.059.017	ENSG00000126814	TRMT5
SNRNP200	106.342.372.911.466	773.497.917.295.848	442.129.570.029.553	1.19E-287	1.82E-286	680.318.529.785.387	ENSG00000144028	SNRNP200
HAUS1	106.262.567.917.371	294.488.593.988.611	39.400.355.234.434	3.73E-240	3.67E-239	571.175.675.401.501	ENSG00000152240	HAUS1
HS3ST3B1	106.223.666.289.535	0.212471233	13.066.875.819.979	1.47E-23	2.41E-23	736.453.752.025.995	ENSG00000125430	HS3ST3B1
CLEC5A	106.163.115.539.895	-0.382097586	942.104.305.713.565	1.14E-06	1.60E-06	351.413.450.235.707	ENSG00000258227	CLEC5A
ADAMTS9	106.049.432.997.317	37.904.860.576.098	165.001.952.513.669	1.41E-43	2.75E-43	118.941.057.972.082	ENSG00000163638	ADAMTS9
BAZ1A	106.010.825.422.142	384.389.058.148.949	332.769.530.784.864	4.63E-181	2.72E-180	435.047.609.683.858	ENSG00000198604	BAZ1A
GPR132	106.008.718.901.706	0.335943446	252.973.142.232.998	2.44E-109	7.98E-109	270.561.534.504.198	ENSG00000183484	GPR132
PTPRC	106.002.294.470.054	386.797.915.715.835	168.706.301.585.248	5.93E-46	1.18E-45	124.380.768.261.065	ENSG00000081237	PTPRC
CASS4	105.959.769.138.959	0.943610323	274.228.813.280.868	1.33E-127	5.05E-128	312.487.382.704.832	ENSG00000087589	CASS4
SLC39A6	105.956.422.714.158	604.028.773.574.586	503.296.114.272.276	0	0	819.621.571.574.706	ENSG00000141424	SLC39A6
FLNC	105.900.793.609.434	481.586.370.662.243	155.223.892.787.899	1.68E-37	3.12E-37	104.853.863.467.061	ENSG00000128591	FLNC
SH2B2	105.705.504.272.189	313.700.195.065.823	286.906.813.894.366	7.96E-139	3.32E-138	337.988.612.787.858	ENSG00000160999	SH2B2
GTF3C2-AS1	105.697.485.891.863	269.701.688.661.564	341.956.890.694.339	9.03E-190	5.73E-189	455.268.868.654.041	ENSG00000234945	GTF3C2-AS1
ZNF100	105.599.770.988.139	319.054.768.174.923	360.370.019.600.821	2.04E-207	1.50E-206	495.800.230.203.317	ENSG00000197020	ZNF100
ICAM1	105.528.613.180.171	307.504.851.607.559	156.395.748.994.628	3.26E-38	6.08E-38	106.767.863.541.657	ENSG00000090339	ICAM1
COA4	105.517.081.851.625	464.934.715.553.249	511.346.390.466.865	0	0	837.927.281.385.428	ENSG00000181924	COA4
RAB29	105.446.386.146.476	490.161.890.245.555	391.717.924.615.766	6.50E-238	6.25E-237	565.767.602.230.705	ENSG00000117280	RAB29
GPR17	105.397.908.808.039	426.518.670.886.103	127.163.746.728.421	9.87E-22	1.60E-21	687.802.609.963.954	ENSG00000144230	GPR17
LINC01579	105.384.161.898.124	0.215424768	946.973.259.582.997	7.33E-07	1.03E-06	354.953.618.287.692	ENSG00000258754	LINC01579
MEPCE	105.352.731.398.205	595.413.134.950.032	660.673.391.047.888	0	0	116.761.847.343.361	ENSG00000146834	MEPCE
GBE1	105.251.089.709.832	460.208.498.878.383	326.557.611.460.928	3.26E-175	1.84E-174	421.489.631.466.325	ENSG00000114480	GBE1
SLC5A10	105.214.248.103.927	152.897.602.559.353	295.904.139.798.725	6.38E-147	2.84E-146	356.848.541.019.424	ENSG00000154025	SLC5A10
SPINK13	105.197.057.087.922	-181.739.903.767.684	20.320.485.059.504	6.86E-72	1.66E-69	180.145.702.579.428	ENSG00000214510	SPINK13
CENPQ	105.175.363.633.274	322.293.837.501.788	426.378.553.583.952	4.67E-272	6.07E-271	64.456.435.221.605	ENSG00000031691	CENPQ
SIPA1	105.131.615.617.454	47.249.183.783.704	269.572.707.390.208	1.53E-123	5.62E-123	302.592.258.860.492	ENSG00000213445	SIPA1
POR	105.110.033.730.162	600.328.251.531.694	55.607.089.215.728	0	0	938.668.718.195.838	ENSG00000127948	POR
SORD	105.021.813.724.378	442.345.459.045.517	379.047.339.538.125	1.57E-225	1.36E-224	537.309.972.871.046	ENSG00000140263	SORD
HES5	105.005.566.024.682	185.707.294.203.183	12.146.148.813.892	7.56E-19	1.19E-18	626.169.947.804.161	ENSG00000197921	HES5
PPP4C	104.994.850.604.258	514.707.177.453.298	534.957.166.341.454	0	0	891.262.562.338.048	ENSG00000149923	PPP4C
TXNIP	104.933.180.196.858	753.514.468.865.489	222.858.125.471.898	7.58E-85	2.05E-84	213.654.728.231.012	ENSG00000265972	TXNIP
SLC3A2	104.888.534.122.237	708.658.446.607.557	334.978.527.371.237	3.78E-183	2.27E-182	439.749.332.655.048	ENSG00000168003	SLC3A2
AGPAT5	104.887.186.066.093	593.834.103.103.002	411.467.253.725.134	2.49E-257	2.87E-259	61.043.725.715.679	ENSG00000155189	AGPAT5
PRKD3	104.876.645.811.766	505.706.156.965.256	473.166.772.316.733	0	0	75.105.328.741.973	ENSG00000115825	PRKD3
PPP1R2B	104.854.348.941.113	209.367.733.893.433	435.316.546.670.078	6.68E-281	9.57E-280	665.051.311.943.661	ENSG00000231989	PPP1R2B
ZNF816-ZNF321P	104.844.905.987.532	-0.931934439	229.022.022.779.808	1.03E-89	2.91E-89	225.590.374.251.171	ENSG00000221874	ZNF816-ZNF321P
S1PR4	104.765.420.613.506	-0.77165289	217.887.180.779.501	5.56E-81	1.46E-80	205.516.431.087.854	ENSG00000125910	S1PR4
WRAP53	104.752.246.602.978	315.731.460.210.547	48.219.070.013.982	0	0	771.822.977.700.011	ENSG00000141499	WRAP53
SND1	104.708.381.537.534	666.497.084.843.073	655.942.534.407.385	0	0	115.752.941.037.236	ENSG00000197157	SND1
SOHLH2	104.671.616.338.029	0.234707325	160.967.681.172.853	4.91E-41	9.37E-41	113.691.625.050.212	ENSG00000120669	SOHLH2
ZDHHC12	104.665.875.336.845	263.707.441.209.805	305.444.758.222.185	1.29E-155	6.17E-156	376.698.069.918.926	ENSG00000160446	ZDHHC12
RPL22L1	104.663.709.793.223	338.657.266.502.973	323.771.772.992.678	1.33E-173	7.34E-172	415.655.495.579.518	ENSG00000163584	RPL22L1
HYAL2	104.646.554.293.021	475.597.350.708.736	273.224.398.546.839	1.01E-126	3.79E-126	309.911.670.416.094	ENSG00000068001	HYAL2
SURF4	104.549.394.825.466	662.022.890.350.074	623.212.169.962.308	0	0	108.692.268.671.687	ENSG00000148248	SURF4
OAS3	104.488.904.230.731	424.127.835.542.102	218.514.321.501.728	1.82E-81	4.80E-81	20.590.187.655.593	ENSG00000111331	OAS3
NNMT	104.393.587.190.846	165.576.992.191.305	125.280.883.977.414	9.10E-21	1.46E-20	670.414.686.822.231	ENSG00000166741	NNMT
SNRPB	104.390.213.040.865	551.891.281.703.194	409.123.662.839.289	5.08E-255	5.74E-254	60.511.760.962.399	ENSG00000125835	SNRPB
TWNK	104.384.664.749.806	336.691.392.248.693	445.478.161.025.931	5.74E-292	9.05E-290	688.072.307.463.351	ENSG00000107815	TWNK
CACFD1	104.366.441.401.993	483.759.061.145.461	494.932.510.274.361	0	0	800.640.960.531.107	ENSG00000160325	CACFD1
PGM2	104.310.778.626.612	367.118.025.749.965	413.761.961.285.657	1.36E-259	1.60E-259	615.815.189.500.064	ENSG00000169299	PGM2
SHCBP1	104.295.879.839.535	14.371.497.012.396	19.790.403.158.261	5.19E-66	1.22E-65	170.860.665.282.253	ENSG00000171241	SHCBP1
IFIT3	104.205.369.916.872	505.695.778.922.685	243.758.984.825.346	1.17E-102	3.60E-102	252.240.355.534.601	ENSG00000119917	IFIT3
SYCE2	104.127.916.405.139	0.979082469	255.061.663.278.385	4.23E-112	1.40E-110	274.539.880.316.962	ENSG00000161860	SYCE2
ZHX2	104.053.911.709.217	555.683.675.631.149	322.289.503.431.926	3.24E-174	1.77E-170	412.231.759.858.661	ENSG00000178764	ZHX2
RAB13	104.031.023.652.462	503.706.233.427.433	243.576.469.168.804	1.65E-101	5.08E-101	251.895.623.222.569	ENSG00000143545	RAB13
FAM72C	104.021.183.622.893	-0.070878567	20.424.790.834.546	1.16E-72	2.82E-70	181.734.875.228.587	ENSG00000263513	FAM72C
DENND5B-AS1	104.014.111.285.628	-0.60226969	327.264.470.443.957	7.07E-176	4.01E-176	423.618.374.378.133	ENSG00000255867	DENND5B-AS1
CHEK2	104.011.556.945.773	18.973.732.966.582	3.837.455.659.284	4.10E-230	3.69E-229	548.198.355.290.902	ENSG00000183765	CHEK2
TPRG1	103.935.678.528.771	-11.315.368.224.649	199.591.916.780.641	3.07E-67	7.29E-67	17.399.465.644.198	ENSG00000188001	TPRG1
SOX12	103.925.969.959.093	528.353.842.668.765	435.812.929.290.982	2.15E-281	3.10E-280	66.583.335.415.357	ENSG00000177732	SOX12
GSTP1	103.915.215.010.809	719.769.309.756.254	365.200.664.811.633	4.40E-212	3.39E-211	506.345.927.465.369	ENSG00000084207	GSTP1
CLP1	103.887.610.063.692	241.993.365.032.794	363.725.231.040.429	1.17E-210	8.90E-210	503.366.728.644.214	ENSG00000172409	CLP1
RPS19	103.866.689.219.331	793.648.944.121.676	305.532.450.898.706	1.07E-155	5.14E-155	376.637.424.932.718	ENSG00000105372	RPS19
GLUD1P3	103.834.395.432.656	0.81283486	200.262.319.734.741	9.95E-68	2.37E-67	174.889.038.399.297	ENSG00000250959	GLUD1P3
ZMIZ1	103.813.430.824.612	700.088.598.952.421	400.277.606.708.092	2.58E-246	2.69E-245	585.123.411.100.181	ENSG00000108175	ZMIZ1
MYO10	103.676.895.736.786	715.517.526.986.851	188.832.464.012.992	1.55E-59	3.46E-59	15.546.554.275.014	ENSG00000145555	MYO10
EPOP	103.636.460.902.353	317.471.996.663.028	179.657.675.058.388	3.31E-53	7.01E-53	141.160.628.051.323	ENSG00000273604	EPOP
FGD2	103.585.321.597.378	257.237.185.950.667	176.556.170.695.797	4.05E-51	8.45E-51	13.647.809.087.211	ENSG00000146192	FGD2
TNFAIP6	103.531.771.640.516	0.769032166	123.775.521.445.671	5.27E-20	8.39E-20	654.306.697.995.118	ENSG00000123610	TNFAIP6
SLC51B	103.495.757.192.371	0.120218818	160.105.653.231.444	1.69E-40	3.21E-40	112.476.024.043.718	ENSG00000186198	SLC51B
ITGAM	103.465.495.511.844	30.108.155.918.685	202.944.000.530.398	1.07E-69	2.58E-69	179.070.175.867.513	ENSG00000169896	ITGAM
PEX12	103.453.678.165.142	38.797.189.132.626	558.637.630.746.593	0	0	944.520.085.049.084	ENSG00000108733	PEX12
CREB3L4	103.389.637.997.165	232.161.908.017.592	27.646.735.620.524	1.44E-129	5.57E-129	316.830.001.746.865	ENSG00000143578	CREB3L4
TRIB2	103.350.050.253.401	603.812.855.541.293	300.058.163.844.692	1.08E-150	4.96E-150	365.016.739.385.551	ENSG00000071575	TRIB2
ALCAM	103.179.635.056.317	716.356.147.250.984	167.728.839.809.921	2.53E-45	5.02E-45	12.282.731.457.115	ENSG00000170017	ALCAM
PHF23	103.116.694.175.414	499.019.451.461.801	568.136.626.902.368	0	0	965.624.689.741.946	ENSG00000040633	PHF23
CNPY3	103.091.246.620.784	53.218.636.689.006	431.208.038.739.402	7.79E-277	1.07E-276	655.338.044.574.137	ENSG00000137161	CNPY3
NBEAL1	103.018.798.995.094	668.650.178.046.463	364.228.039.041.481	3.84E-211	2.92E-210	504.150.225.241.828	ENSG00000144426	NBEAL1
STX11	103.005.578.603.911	-0.026326318	166.054.299.370.196	3.01E-44	5.91E-44	121.096.341.112.327	ENSG00000135604	STX11
LRRC59	102.926.389.197.323	586.797.396.937.563	610.702.247.757.206	0	0	105.961.363.275.301	ENSG00000108829	LRRC59
ARMCX6	102.881.614.025.579	407.652.460.204.248	549.863.675.650.793	0	0	924.855.554.281.395	ENSG00000198960	ARMCX6
NEURL1B	102.761.276.484.667	416.482.791.905.243	18.672.417.456.142	4.61E-58	1.02E-57	152.137.254.555.339	ENSG00000214357	NEURL1B
SAMHD1	102.731.960.645.361	581.554.603.426.052	321.965.020.209.906	6.52E-171	3.55E-170	411.533.928.298.058	ENSG00000101347	SAMHD1
LTBP3	102.715.613.644.654	753.815.924.943.985	463.628.160.108.116	0.00E+00	1.07E-307	729.353.752.158.608	ENSG00000168056	LTBP3
GPSM3	102.653.707.473.206	356.025.146.704.157	274.768.893.516.684	4.47E-128	1.70E-128	313.192.537.671.119	ENSG00000213654	GPSM3
DNAAF5	102.643.689.378.832	416.844.817.835.185	42.740.543.515.469	4.51E-273	5.92E-272	646.774.973.854.392	ENSG00000164818	DNAAF5
CDH11	102.641.615.397.448	54.477.366.999.538	321.079.191.807.568	4.38E-170	2.37E-170	409.631.678.827.847	ENSG00000140937	CDH11
PCDH15	102.618.170.938.891	433.407.251.962.742	12.687.938.439.971	1.38E-22	2.23E-21	68.435.566.239.867	ENSG00000150275	PCDH15
IRX2	102.598.197.694.838	0.334529346	760.186.095.567.951	4.39E+00	5.71E+00	200.806.138.105.924	ENSG00000170561	IRX2
TLR2	102.584.065.913.164	304.764.557.323.381	168.341.044.005.457	1.02E-45	2.03E-45	123.991.915.168.081	ENSG00000137462	TLR2
EEFSEC	102.554.850.374.632	387.482.056.471.515	646.168.394.505.937	0	0	113.664.145.517.955	ENSG00000132394	EEFSEC
LDLRAD2	102.535.757.490.612	313.853.529.312.359	182.620.839.224.846	3.16E-55	6.81E-55	145.805.837.060.624	ENSG00000187942	LDLRAD2
SEC23B	102.534.093.859.242	57.961.955.222.103	614.182.791.426.796	0	0	10.672.220.440.133	ENSG00000101310	SEC23B
MAPK7	102.534.046.479.423	406.005.662.031.142	555.502.747.119.847	0	0	937.489.918.174.699	ENSG00000166484	MAPK7
LINC00880	102.478.023.846.259	-182.907.246.096.025	11.364.336.413.997	4.44E-15	6.76E-15	545.232.935.367.819	ENSG00000243629	LINC00880
TSSK6	102.440.304.416.859	0.392587062	29.750.564.321.594	2.25E-148	1.02E-147	36.030.508.991.994	ENSG00000178093	TSSK6
RB1	102.320.023.445.521	5.896.969.503.215	50.977.756.163.935	0	0	834.326.720.589.204	ENSG00000139687	RB1
CYP20A1	102.242.735.284.505	249.882.355.175.073	537.585.678.814.497	0	0	897.420.112.546.861	ENSG00000119004	CYP20A1
USH1C	102.177.857.630.165	303.528.374.143.802	101.499.895.332.878	1.17E-09	1.68E-09	41.405.971.560.783	ENSG00000006611	USH1C
PAICS	102.105.558.382.701	634.567.501.655.239	440.225.215.116.246	9.19E-286	1.38E-284	675.899.680.328.724	ENSG00000128050	PAICS
POU3F3	102.049.356.896.579	618.307.173.351.122	311.305.443.339.399	5.21E-161	2.62E-160	388.755.702.923.288	ENSG00000198914	POU3F3
NID2	102.047.409.438.151	27.086.726.994.142	255.679.507.408.713	1.27E-111	4.23E-111	275.498.283.529.521	ENSG00000087303	NID2
BTN3A3	102.035.803.534.915	413.181.795.202.876	352.783.563.800.506	4.06E-200	2.81E-199	478.862.458.712.858	ENSG00000111801	BTN3A3
CLCF1	101.970.719.011.247	0.295461319	154.840.438.423.043	2.87E-39	5.32E-37	105.045.128.114.911	ENSG00000175505	CLCF1
IFIH1	101.854.281.625.056	299.741.948.179.854	240.917.196.091.237	2.53E-99	7.65E-99	247.167.283.830.828	ENSG00000115267	IFIH1
AQP4	101.838.666.920.056	894.263.436.535.028	13.482.406.498.228	8.82E-26	1.48E-25	78.147.166.332.438	ENSG00000171885	AQP4
INHBB	101.821.029.514.446	287.479.971.928.131	220.967.095.827.172	2.27E-84	6.08E-83	210.515.229.550.765	ENSG00000163083	INHBB
TNFRSF1B	101.817.031.497.694	41.866.947.724.791	197.769.475.605.324	6.49E-66	1.52E-65	170.170.759.082.621	ENSG00000028137	TNFRSF1B
RCBTB2	101.774.691.001.445	457.046.024.363.356	405.942.272.444.256	6.91E-252	7.53E-251	597.962.018.796.881	ENSG00000136161	RCBTB2
THG1L	101.730.971.803.765	260.707.221.080.545	539.825.001.851.935	0	0	902.451.172.716.242	ENSG00000113272	THG1L
TMEM209	101.661.936.571.557	407.677.468.815.645	436.599.879.161.156	3.58E-282	5.19E-281	667.733.831.833.534	ENSG00000146842	TMEM209
ERLIN2	101.652.265.234.061	567.747.852.703.615	462.520.677.084.226	7.31E-308	1.31E-307	726.751.893.781.282	ENSG00000147475	ERLIN2
CHAC2	101.609.181.162.571	155.231.773.545.963	310.284.629.587.362	4.56E-160	2.28E-159	387.084.219.380.075	ENSG00000143942	CHAC2
CARD6	101.585.022.025.762	174.912.984.882.586	269.169.269.208.956	3.44E-124	1.26E-122	302.244.576.529.535	ENSG00000132357	CARD6
HLX	101.551.797.167.231	133.743.881.023.417	270.575.418.205.677	2.06E-124	7.60E-125	30.510.748.918.381	ENSG00000136630	HLX
ZNF22	101.534.019.112.302	502.277.051.763.614	498.165.870.296.731	0	0	807.979.836.622.044	ENSG00000165512	ZNF22
EDARADD	101.523.470.725.148	440.989.716.101.368	347.677.580.771.278	3.15E-195	2.09E-194	467.571.368.432.183	ENSG00000186197	EDARADD
OAS2	101.517.154.083.052	316.961.096.033.216	18.896.515.609.098	1.25E-59	2.79E-60	155.913.428.690.121	ENSG00000111335	OAS2
CTSD	101.452.812.643.516	84.177.618.782.471	389.372.665.254.889	1.29E-235	1.21E-234	5.605.879.288.495	ENSG00000117984	CTSD
CLEC9A	101.427.703.598.546	0.684251814	127.684.457.648.177	5.31E-22	8.62E-22	700.115.587.053.083	ENSG00000197992	CLEC9A
IL32	101.425.854.573.779	27.501.773.106.244	178.604.344.412.336	1.71E-52	3.59E-53	139.605.913.443.105	ENSG00000008517	IL32
SOX13	101.400.782.051.823	493.927.270.502.782	304.662.333.857.996	6.71E-155	3.20E-154	374.716.159.708.145	ENSG00000143842	SOX13
LINC00488	101.382.506.366.624	-297.562.303.185.767	100.062.149.320.789	4.71E-09	6.76E-09	409.115.821.444.784	ENSG00000214381	LINC00488
LOXL3	101.357.562.868.023	423.203.343.683.923	514.698.115.953.891	0	0	845.562.671.561.725	ENSG00000115318	LOXL3
CD248	101.353.282.919.046	240.860.662.525.087	169.930.221.574.807	9.53E-47	1.92E-46	126.474.779.636.472	ENSG00000174807	CD248
ZDHHC4	101.320.431.432.944	509.110.525.436.369	424.024.720.919.478	9.93E-270	1.27E-268	638.992.124.448.153	ENSG00000136247	ZDHHC4
ZNF321P	101.246.797.971.084	-0.68827425	243.744.378.837.279	1.20E-101	3.70E-101	252.990.197.025.993	ENSG00000213801	ZNF321P
KLHL13	101.229.807.106.702	367.958.512.160.192	234.781.182.910.149	2.49E-94	7.24E-94	235.567.746.843.171	ENSG00000003096	KLHL13
DIAPH2	101.220.504.096.525	356.485.793.313.445	241.769.468.451.526	5.06E-100	1.54E-99	248.674.073.961.381	ENSG00000147202	DIAPH2
STT3A	101.169.157.610.367	571.306.196.931.037	581.830.097.544.589	0	0	996.031.733.777.045	ENSG00000134910	STT3A
DEPDC4	101.162.888.857.688	-0.729618248	316.362.321.137.551	1.08E-165	5.66E-165	400.210.003.271.402	ENSG00000166153	DEPDC4
KHDRBS3	101.122.095.132.294	56.421.429.942.409	263.961.656.651.291	1.09E-118	3.84E-118	291.384.764.599.087	ENSG00000131773	KHDRBS3
CDK6	101.095.858.216.536	467.544.329.422.285	223.358.764.139.335	3.07E-85	8.35E-85	214.520.058.553.116	ENSG00000105810	CDK6
PANTR1	101.040.555.085.201	395.825.856.591.091	273.340.512.335.243	7.96E-127	3.01E-126	310.249.915.386.849	ENSG00000233639	PANTR1
NKX1-2	101.039.635.292.053	-136.717.061.017.653	121.587.224.257.984	6.55E-19	1.03E-18	632.234.173.093.337	ENSG00000229544	NKX1-2
SH3PXD2B	100.961.873.555.839	541.675.399.329.919	309.442.799.870.974	2.72E-159	1.35E-158	384.796.263.222.259	ENSG00000174705	SH3PXD2B
CHPF2	100.960.283.615.622	457.020.098.411.884	421.346.584.109.169	4.40E-267	5.51E-268	632.941.197.904.525	ENSG00000033100	CHPF2
HBM	100.948.251.142.415	-149.804.450.613.855	120.432.493.627.289	2.44E-19	3.82E-18	619.348.310.178.223	ENSG00000206177	HBM
AMOTL2	100.876.550.776.714	56.123.689.180.661	237.558.006.244.397	1.40E-96	4.14E-96	240.540.921.147.845	ENSG00000114019	AMOTL2
LCMT2	100.835.655.612.812	328.917.546.763.702	486.118.470.375.361	0	0	780.753.706.393.097	ENSG00000168806	LCMT2
BACH1	100.807.737.512.786	430.926.267.484.576	400.604.077.512.477	1.23E-246	1.29E-245	585.903.085.792.453	ENSG00000156273	BACH1
MEOX2	100.783.495.826.588	-0.638061351	951.066.920.256.565	5.03E-07	7.06E-07	359.938.073.858.015	ENSG00000106511	MEOX2
LOXL1	100.726.024.882.591	103.760.276.267.604	143.404.980.661.897	1.51E-30	2.64E-30	895.371.819.566.898	ENSG00000129038	LOXL1
RRM1	100.655.204.176.162	500.705.244.961.465	485.667.391.171.658	0	0	779.543.772.190.767	ENSG00000167325	RRM1
ABCC6	100.618.295.612.829	0.86499788	300.440.358.382.682	4.83E-151	2.23E-151	366.398.353.742.365	ENSG00000091262	ABCC6
ITPR2	100.612.663.195.827	555.140.315.136.516	261.468.714.408.171	1.50E-116	5.20E-116	286.465.157.641.506	ENSG00000123104	ITPR2
APCDD1	100.586.935.201.866	604.967.521.689.889	225.217.356.844.283	1.06E-86	2.92E-86	217.827.620.483.745	ENSG00000154856	APCDD1
SFT2D2	100.573.197.358.986	53.130.663.527.397	233.010.483.708.325	6.64E-93	1.92E-92	232.092.667.300.343	ENSG00000213064	SFT2D2
LUM	100.570.395.938.728	181.655.595.078.698	151.065.003.386.741	5.27E-35	9.59E-35	996.348.218.308.879	ENSG00000139329	LUM
CC2D2A	100.508.710.334.127	431.520.420.896.354	466.135.688.873.812	0	0	735.081.383.062.496	ENSG00000048342	CC2D2A
RDH10	100.490.506.017.795	358.220.394.386.961	195.411.745.201.661	3.27E-64	7.57E-64	166.362.486.437.767	ENSG00000121039	RDH10
RSU1	100.488.492.707.764	533.057.798.169.393	45.034.637.544.165	8.60E-296	1.42E-294	698.978.207.419.507	ENSG00000148484	RSU1
SAMD9L	100.484.998.860.329	365.538.450.624.646	208.412.403.610.449	9.11E-74	2.27E-74	188.303.532.463.115	ENSG00000177409	SAMD9L
IL33	100.468.495.117.024	478.274.952.829.546	196.102.934.002.198	1.04E-64	2.42E-64	167.327.783.757.786	ENSG00000137033	IL33
NCSTN	100.462.695.805.615	617.307.454.159.947	574.872.331.815.651	0	0	980.599.026.772.757	ENSG00000162736	NCSTN
SNORD86	100.442.521.805.946	-0.425657689	242.662.191.954.763	9.34E-101	2.85E-100	250.916.465.063.598	ENSG00000212498	SNORD86
BOC	100.435.454.397.981	451.570.094.402.763	288.402.081.648.017	3.66E-140	1.54E-139	340.855.079.042.746	ENSG00000144857	BOC
PAX9	100.373.449.176.708	-209.070.170.515.392	127.396.798.623.488	7.48E-22	1.21E-21	700.380.241.605.432	ENSG00000198807	PAX9
LMAN2	100.245.188.445.208	575.324.220.196.191	499.478.383.091.799	0	0	810.944.027.478.776	ENSG00000169223	LMAN2
LINC00853	100.206.886.790.076	-199.380.438.692.188	135.126.919.654.351	6.04E-26	1.02E-25	793.923.125.527.569	ENSG00000224805	LINC00853
HIP1	100.178.859.066.725	64.245.989.198.431	258.767.865.400.349	3.03E-115	1.03E-113	281.179.721.303.834	ENSG00000127946	HIP1
GNG2	100.147.568.080.462	586.948.425.492.537	155.035.138.716.841	2.19E-37	4.05E-37	104.550.229.353.109	ENSG00000186469	GNG2
PRRC1	100.102.001.758.859	518.406.944.154.334	664.688.973.166.977	0	0	117.618.202.279.672	ENSG00000164244	PRRC1
[truncated: 2,820 more rows]
